# Supplementary material for: Epithelial TNF controls cell differentiation and CFTR activity to maintain intestinal mucin homeostasis
Source: J Clin Invest. 2023 Oct 16;133(20):e163591. doi: 10.1172/JCI163591 (PMC10575728; doi:10.1172/JCI163591)
Supplement: Supporting data values [file jci-133-163591-s008.xlsx]

## Sheet: 1D
fold change over villus cells
		Gapdh	Tnf	Tnfrsf1a	Tnfrsf1b
1.1 Villus		1.00049	0.928773	1.06174	1.38608
1.1 Crypt		1.01064	5.80804	1.30381	19.8685
2.1 Villus		1.00084	1.12072	1.34018	1.3266
2.1 Crypt		1.00043	5.70439	0.850268	15.4925
3.1 Villus		1.00005	1.05775	0.781682	0.752453
3.1 Crypt		1.00079	9.4224	0.91292	10.864
4.1 Villus		1.00172	1.51938	1.58096	3.93199
4.1 Crypt		1.00191	7.84779	0.717121	11.599
5.1 Villus		1.00081	0.802289	0.949457	0.709542
5.1 Crypt		1.00001	6.56957	0.79744	14.7957
6.1 Villus		1.00071	1.05632	0.618546	1.24429
6.1 Crypt		1.00299	4.0167	0.905792	16.0495

## Sheet: 2B
							WT															Tnf KO
						Mean Exp1	Mean Exp2														Mean Exp1	Mean Exp2
						78.2846	107.643														237.466	85.9232
						121.715	88.1858														278.843	165.959
							96.4494														109.745	479.638
							107.722															314.735
							WT															Tnf KO
Exp1	1731					1732					Avg	15.4847			Exp1	D1390					D1393					D1397
		Mean	IntDens	RawIntDens			Mean	IntDens	RawIntDens								Mean	IntDens	RawIntDens			Mean	IntDens	RawIntDens			Mean	IntDens	RawIntDens
	1	8.748	31752.2	74322		1	11.101	28201.3	66008							1	20.418	92546.6	216632		1	55.376	135486	317137		1	15.046	70203.8	164331
	2	10.891	47609.1	111438		2	13.121	71226	166712							2	17.076	53961.3	126312		2	69.334	194964	456358		2	20.564	132200	309449
	3	13.71	48423.4	113344		3	15.653	35590.4	83303							3	13.006	60884.6	142518		3	52.085	173408	405902		3	16.29	134201	314134
	4	12.585	57170.8	133819		4	23.496	71773.7	167994							4	23.561	83886.7	196361		4	58.207	303475	710354		4	19.007	142618	333836
	5	13.418	72280.9	169187		5	25.472	40853.5	95622							5	15.225	47434.9	111035		5	51.002	195513	457644		5	11.094	86082.3	201499
	6	14.499	79161.3	185292		6	13.965	21210.3	49645							6	32.716	136566	319671		6	25.361	109515	256344		6	10.345	25027.6	58584
	7	14.762	53902.9	126170		7	10.122	20978.8	49103							7	32.172	136177	318761		7	37.782	304019	711626		7	16.333	39688.2	92901
	8	23.487	34086.1	79785		8	18.049	53933.5	126237							8	17.399	46204.1	108154		8	50.072	147732	345800		8	9.671	80543.5	188534
	9	8.02	31744.1	74303		9	21.554	104345	244230							9	17.019	35138.6	82252		9	50.081	272131	636985		9	18.309	96686.5	226321
	10	11.301	33392.3	78161		10	24.518	74205.6	173686							10	32.402	129052	302084		10	48.083	219943	514827		10	22.023	98166.3	229785
	11	7.067	23479.8	54959		11	28.461	39215.1	91787							11	26.579	77551.6	181532		11	44.761	154740	362205		11	13.354	92397.3	216281
	12	7.545	37109.2	86861		12	12.871	14929.5	34944							12	36.901	74864.5	175242		12	54.949	180994	423657		12	13.172	69997.4	163848
	13	13.143	26520	62075		13	29.544	92030.5	215407							13	38.194	134286	314335		13	42.476	142739	334114		13	11.293	34750.5	81343
	14	12.365	36060.3	84406		14	34.124	198030	463509							14	78.028	192439	450458		14	33.855	165042	386318		14	23.587	92945	217563
	15	15.593	78202.2	183047		15	19.415	96653.2	226227							15	74.607	193020	451820		15	26.844	88476.7	207100		15	18.071	107462	251544
	16	14.427	30005.3	70233		16	21.842	82818.8	193846							16	85.234	160908	376651		16	34.805	144621	338518		16	22.336	156788	367006
	17	9.404	41649.3	97488		17	12.197	11010.8	25772							17	23.09	68083.5	159369		17	50.126	142750	334140		17	22.586	79904.4	187038
	18	8.952	29486.2	69018		18	14.741	32667.2	76461							18	52.98	224794	526195		18	23.368	102359	239594		18	18.63	121683	284832
	19	11.263	54364.3	127250		19	10.461	19245.9	45047							19	56.823	167233	391456		19	27.24	88187.9	206424		19	16.479	107403	251407
	20	11.263	54364.3	127250		20	16.239	53298.2	124750							20	41.99	147093	344314		20	27.755	71048.3	166305		20	21.683	106622	249577
	Mean	12.1221				Mean	18.8473									Mean	36.771				Mean	43.1781				Mean	16.9936
	Rel to WT	78.2846				Rel to WT	121.715									Rel to WT	237.466				Rel to WT	278.843				Rel to WT	109.745
							WT															Tnf KO
Exp2	5472					5473					D7615				Exp2	7056					7053					7055
		Mean	IntDens	RawIntDens			Mean	IntDens	RawIntDens			Mean	IntDens	RawIntDens			Mean	IntDens	RawIntDens			Mean	IntDens	RawIntDens			Mean	IntDens	RawIntDens
	1	12.711	38584.7	361301		1	8.894	34625.4	324227		1	9.627	41544	389011		1	8.738	53014.3	496418		1	12.505	60139.5	563137		1	60.878	180804	1693019
	2	8.699	21908.6	205149		2	8.955	53682.1	502671		2	10.326	20124.5	188443		2	7.849	36382.1	340676		2	11.306	49109.3	459852		2	69.473	123130	1152973
	3	11.745	55322.4	518030		3	9.888	62105.9	581550		3	18.209	51174.3	479188		3	9.939	49240.8	461083		3	8.739	40452.5	378791		3	77.171	104995	983161
	4	8.767	25310.1	237000		4	9.482	41670	390191		4	9.928	57643.8	539767		4	8.848	59036.1	552805		4	11.821	49405.4	462625		4	54.513	168881	1581371
	5	9.163	84709.4	793206		5	10.514	104647	979897		5	10.725	73970.9	692652		5	7.205	36536.7	342124		5	10.984	57309.3	536635		5	77.514	135553	1269295
	6	12.683	45030.4	421658		6	10.018	66431.1	622050		6	9.659	27961.5	261827		6	8.616	28487.4	266752		6	13.721	41147.9	385303		6	77.162	124019	1161294
	7	8.391	43761.9	409780		7	10.626	28622.2	268014		7	9.544	50904.2	476659		7	7.457	21186.8	198390		7	12.237	51230.1	479711		7	61.979	123338	1154922
	8	8.716	38294.7	358586		8	9.509	63881.2	598173		8	8.537	50203.3	470096		8	10.79	46978.6	439900		8	23.557	81624.5	764319		8	58.209	153295	1435427
	9	49.148	114401	1071235		9	8.842	38687.5	362264		9	8.641	38666.2	362064		9	12.284	56285.5	527049		9	13.446	89188.2	835145		9	40.567	50090.5	469040
	10	18.27	69815.7	653743		10	9.001	98734	924529		10	9.538	51035.9	477892		10	13.611	72927.4	682881		10	16.742	76280.3	714277		10	42.723	55699.7	521563
	11	7.87	32332	302752		11	9.911	45531.2	426347		11	9.215	48981.7	458657		11	9.044	62021.6	580761		11	21.813	51175	479195		11	70.915	98051.7	918141
	12	8.73	74756.5	700008		12	10.979	67827.8	635129		12	12.102	148997	1395182		12	9.318	51536.4	482579		12	12.582	44003.9	412046		12	56.712	144022	1348600
	13	9.927	67618.3	633167		13	9.673	56989.6	533642		13	12.826	72733.6	681066		13	8.581	41755.9	390996		13	17.603	87034.2	814975		13	28.028	52899.1	495339
	14	9.787	46888.2	439054		14	8.293	81640.4	764468		14	11.751	41430.2	387946		14	7.394	42802.8	400799		14	17.603	87034.2	814975		14	57.088	152148	1424688
	15	9.821	55448.1	519207		15	9.906	33653.9	315130		15	9.702	38304.6	358678		15	7.845	33475.5	313459		15	20.661	54399.6	509389		15	30.055	84590.4	792091
	16	8.707	77590.9	726549		16	10.271	51023.6	477777		16	9.487	46388.9	434378		16	9.588	39784	372531		16	17.756	47264	442573		16	25.521	89506.9	838129
	17	8.427	48126.5	450649		17	10.018	36819.6	344773		17	8.989	55992	524300		17	13.467	65499.1	613323		17	25.99	64145.4	600648		17	42.056	121220	1135087
	18	8.318	59320.2	555465		18	9.836	25321.7	237108		18	14.457	65959	617630		18	9.794	90915.6	851320		18	35.002	137312	1285770		18	24.027	66842.3	625901
	19	8.799	63889.4	598250		19	9.773	34875.5	326569		19	8.536	49118.4	459937		19	8.259	43582.5	408100		19	41.009	172484	1615118		19	42.594	149929	1403909
	20	7.484	50874.6	476382		20	9.086	61655	577328		20	9.806	38839	363682		20	9.884	31271.8	292824		20	19.029	54908	514150		20	55.115	139056	1302101
	Mean	11.8082				Mean	9.67375				Mean	10.5803				Mean	9.42555				Mean	18.2053				Mean	52.615
	Rel to WT	107.643				Rel to WT	88.1858				Rel to WT	96.4494				Rel to WT	85.9232				Rel to WT	165.959				Rel to WT	479.638
	D2920										Avg	10.9697				7054
		Mean	IntDens	RawIntDens													Mean	IntDens	RawIntDens
	1	13.186	27100.1	253761												1	58.356	121637	1138993
	2	23.368	68597.7	642338												2	41.023	99033.7	927336
	3	12.417	47925.8	448770												3	21.516	81786.7	765838
	4	13.752	77696.4	727537												4	33.282	68967.7	645803
	5	14.142	49033.6	459143												5	51.553	99743.4	933982
	6	8.683	24100.2	225670												6	44.648	60197.3	563678
	7	7.999	71914.7	673398												7	23.493	82165.7	769387
	8	9.613	32816.2	307286												8	38.961	116069	1086855
	9	8.735	15808.6	148029												9	54.794	125436	1174562
	10	8.427	20207.1	189216												10	37.24	93472.3	875260
	11	10.944	27097.9	253740												11	24.243	88615.4	829781
	12	9.273	42155.3	394736												12	27.231	108745	1018269
	13	13.431	48989.8	458733												13	45.786	291494	2729506
	14	10.632	60465.6	566190												14	22.59	55727.9	521827
	15	17.753	52316.3	489882												15	50.746	150133	1405821
	16	10.775	30753.1	287967												16	19.966	139142	1302901
	17	10.446	36888.8	345421												17	28.021	118628	1110817
	18	10.784	45068.1	422011												18	26.104	71646.9	670890
	19	9.753	21606.1	202316												19	24.638	91371.6	855589
	20	12.223	49238.4	461061												20	16.32	86513	810094
	Mean	11.8168														Mean	34.5256
	Rel to WT	107.722														Rel to WT	314.735

## Sheet: 2C
							WT															Tnf KO
							Mean Grey	Norm to WT														Mean Grey	Norm to WT
							40.5014	108.6														52.7287	141.386
							42.919	115.082														32.715	87.7213
							28.4624	76.3184														21.9266	58.7936
						Avg	37.2942
							WT															Tnf KO
	D1366					D1365					D1369					D1386					D1387					D1388
	Point	Mean Grey	Int Dens	Raw Int Dens		Point	Mean Grey	Int Dens	Raw Int Dens		Point	Mean Grey	Int Dens	Raw Int Dens		Point	Mean Grey	Int Dens	Raw Int Dens		Point	Mean Grey	Int Dens	Raw Int Dens		Point	Mean Grey	Int Dens	Raw Int Dens
	1	29.132	1418.73	3321		1	28.602	1197.41	2803		1	19.091	448.551	1050		1	35.291	1658.43	3882		1	34.216	5218.23	12215		1	16.532	1525.53	3571
	2	29.996	3229.21	7559		2	96.224	19607.6	45899		2	18.585	420.784	985		2	44.946	6451.72	15102		2	28.649	8065.51	18880		2	15.33	674.547	1579
	3	28.797	910.365	2131		3	43.618	9111.54	21329		3	20.077	1672.45	3915		3	39.426	3166.48	7412		3	27.612	2583.27	6047		3	21.409	5414.32	12674
	4	30.094	6556.68	15348		4	40.677	11659.7	27294		4	19.055	447.697	1048		4	40.361	1672.53	3915		4	30.777	2826.77	6617		4	16.852	1072.7	2511
	5	26.902	1172.24	2744		5	46.104	21999.4	51498		5	18.667	645.913	1512		5	46.37	7230.53	16925		5	27.881	4406.98	10316		5	17.487	567.747	1329
	6	28.089	1079.96	2528		6	44.798	10238.5	23967		6	20.542	2834.41	6635		6	57.696	13852.3	32425		6	27.225	1965.54	4601		6	16.838	935.138	2189
	7	28.862	1516.56	3550		7	57.964	22409.1	52457		7	18.66	844.985	1978		7	45.848	6835.78	16001		7	23.338	1535.35	3594		7	16.979	340.905	798
	8	27.262	978.289	2290		8	50.163	12086.1	28292		8	19.241	887.704	2078		8	34.82	743.772	1741		8	22.196	919.758	2153		8	17.515	725.811	1699
	9	29.161	1158.57	2712		9	63.54	17100.4	40030		9	19.532	392.162	918		9	56.246	24557.3	57483		9	23.328	1156	2706		9	19.779	1799.79	4213
	10	29.809	5068.31	11864		10	47.629	9827.51	23005		10	19.13	629.253	1473		10	62.165	23875.1	55886		10	22.811	1549.45	3627		10	15.163	317.409	743
	11	32.597	5904.34	13821		11	30.672	759.972	1779		11	18.774	425.055	995		11	40.05	4431.45	10373		11	31.491	8959.63	20973		11	16.034	397.295	930
	12	26.857	562.196	1316		12	61.212	15428	36115		12	18.596	413.094	967		12	35.747	2535.06	5934		12	28.73	3915.27	9165		12	16.119	406.266	951
	13	30.864	4272.01	10000		13	40.237	4211.24	9858		13	19.449	648.049	1517		13	35.234	963.358	2255		13	29.29	3878.96	9080		13	17.843	678.392	1588
	14	34.191	13233.4	30977		14	29.467	755.273	1768		14	20.681	2491.38	5832		14	34.103	845.021	1978		14	26.69	10466.8	24501		14	15.554	431.898	1011
	15	29.737	1257.68	2944		15	35.333	2671.65	6254		15	19.455	548.514	1284		15	43.695	8437.4	19750		15	28.524	2534.57	5933		15	21.012	3752.09	8783
	16	38.455	16773.2	39263		16	43.983	17342.2	40596		16	18.339	485.717	1137		16	43.079	5815.61	13613		16	31.615	2282.52	5343		16	22.853	10973.5	25687
	17	37.881	18545.6	43412		17	44.372	6577.45	15397		17	20.144	834.732	1954		17	41.976	6043.31	14146		17	21.912	636.526	1490		17	15.595	526.309	1232
	18	32.505	2666.16	6241		18	30.586	2051.37	4802		18	18.617	373.792	875		18	52.952	13256.3	31030		18	24.21	2368.39	5544		18	15.965	388.751	910
	19	28.156	1768.18	4139		19	36.17	7540.34	17651		19	18.318	516.474	1209		19	34.643	1657.57	3880		19	22	582.699	1364		19	17.431	379.78	889
	20	28.203	1783.13	4174		20	30.363	2075.29	4858		20	20.523	2647.73	6198		20	44.235	7464.64	17473		20	22.623	2309.86	5407		20	20.349	8145.4	19067
	21	26.143	547.244	1281		21	38.259	10525.5	24639		21	18.603	460.94	1079		21	37.787	2195.43	5139		21	25.677	680.1	1592		21	19.36	5863.73	13726
	22	27.309	641.655	1502		22	52.759	21028	49224		22	19.015	544.242	1274		22	44.49	11137.8	26071		22	23.042	935.137	2189		22	26.348	11109.3	26005
	23	30.728	1207.7	2827		23	46.426	18067.6	42294		23	18.842	764.673	1790		23	36.139	4662.57	10914		23	26.413	1692.56	3962		23	25.269	2169.74	5079
	24	39.164	7344.86	17193		24	29.3	625.834	1465		24	18.972	583.543	1366		24	50.619	4087.12	9567		24	21.395	694.625	1626		24	24.208	10900	25515
	25	42.12	5686.04	13310		25	41.328	5331.76	12481		25	18.667	406.686	952		25	61.176	18712.6	43802		25	25.248	1391.38	3257		25	17.463	708.723	1659
	26	32.266	5086.25	11906		26	36.824	4027.12	9427		26	20.527	964.598	2258		26	42.921	3465.53	8112		26	20.491	463.937	1086		26	17.386	980.421	2295
	27	28.69	1740.41	4074		27	29.901	1034.65	2422		27	21.654	1415.29	3313		27	61.362	24746.6	57926		27	23.063	1714.35	4013		27	25.602	11669.8	27317
	28	32.635	1603.28	3753		28	32.411	2962.99	6936		28	19.337	710.419	1663		28	76.93	30005.9	70237		28	23.964	1126.1	2636		28	23.642	6241.8	14611
	29	33.487	2846.86	6664		29	32.867	1375.98	3221		29	22.296	1895.45	4437		29	39.762	1715.67	4016		29	70.917	31598.2	73966		29	21.989	4424.5	10357
	30	33.097	7861.35	18402		30	28.822	898.808	2104		30	18.771	946.229	2215		30	58.032	24172	56581		30	21.926	1011.61	2368		30	17.716	560.057	1311
	31	33.233	851.838	1994		31	41.867	9801.03	22943		31	21.326	3161.22	7400		31	40.993	2486.79	5821		31	58.199	27746.5	64950		31	18.272	975.722	2284
	32	27.872	1119.27	2620		32	31.051	1804.03	4223		32	18.944	582.689	1364		32	65.024	27890	65284		32	32.955	5335.71	12490		32	18.457	725.383	1698
	33	29.538	1312.36	3072		33	31.008	1748.49	4093		33	21.734	9581.9	22430		33	50.411	23086.8	54041		33	31.652	3421	8008		33	16.51	719.403	1684
	34	31.39	3097.63	7251		34	36.568	9872.8	23111		34	19.157	883.859	2069		34	40.898	856.129	2004		34	24.239	952.652	2230		34	15.458	475.472	1113
	35	39.778	9414.22	22037		35	30.964	1468.25	3437		35	19.101	644.632	1509		35	67.242	14708	34428		35	38.106	11313.9	26484		35	22.479	4772.66	11172
	36	29.071	1390.96	3256		36	38.783	4357.34	10200		36	19.741	910.772	2132		36	60.549	6027.08	14108		36	37.622	7601.99	17795		36	19.218	1658.38	3882
	37	28.741	2799.45	6553		37	43.306	14245.1	33346		37	19.621	1215.36	2845		37	39.935	1569.57	3674		37	22.875	469.064	1098		37	25.081	7103.89	16629
	38	27.36	584.41	1368		38	33	4652.1	10890		38	18.695	758.692	1776		38	57.176	17049.5	39909		38	23.431	1951.87	4569		38	20.961	5471.13	12807
	39	27.86	1618.66	3789		39	32.643	5968.28	13971		39	18.667	478.454	1120		39	39.087	3072.49	7192		39	36.687	3056.18	7154		39	19.798	4313.43	10097
	40	43.878	12727.6	29793		40	57.895	28318.4	66290		40	18.534	459.231	1075		40	38.785	1540.95	3607		40	41.946	2652.05	6208		40	21.423	887.719	2078
	41	27.826	820.225	1920		41	34.183	1036.79	2427		41	19.125	392.162	918		41	41.07	1245.74	2916		41	24.848	3630.33	8498		41	15.685	361.837	847
	42	30.145	888.577	2080		42	44.664	17877.9	41850		42	18.987	616.437	1443		42	49.813	10704.2	25056		42	23.109	908.224	2126		42	23.782	7182.92	16814
	43	29.333	977.435	2288		43	50.351	17530.2	41036		43	19.683	529.717	1240		43	44.044	1712.26	4008		43	25.516	991.955	2322		43	23.384	7681.89	17982
	44	28.652	807.836	1891		44	35.867	5546.64	12984		44	18.686	558.766	1308		44	57.315	16405.3	38401		44	24.588	2321.4	5434		44	24.103	3706.8	8677
	45	30.974	1508.44	3531		45	34.061	1440.49	3372		45	23.36	9360.62	21912		45	40.051	1351.69	3164		45	29.607	1479.82	3464		45	19.5	1699.4	3978
	46	39.308	3811.91	8923		46	54.708	19818.2	46392		46	20.651	1111.55	2602		46	39.984	2083.93	4878		46	38.167	7989.46	18702		46	24.163	6214.03	14546
	47	33.678	5769.34	13505		47	50.908	23683	55439		47	23.325	3527.32	8257		47	67.078	15789.7	36960		47	26.211	1489.21	3486		47	18.832	2011.25	4708
	48	33.089	2063.81	4831		48	33.128	1542.58	3611		48	19.17	384.899	901		48	39.861	5994.18	14031		48	39.186	5407.05	12657		48	17.105	555.358	1300
	49	30.853	1436.68	3363		49	41.111	7446.35	17431		49	18.303	516.047	1208		49	83.959	26076	61038		49	45.444	2795.59	6544		49	16.671	605.341	1417
	50	27.89	1191.46	2789		50	29.064	583.542	1366		50	20.415	566.883	1327		50	49.236	2313.77	5416		50	28.232	1664.37	3896		50	21.314	6756.15	15815
	51	26.937	724.959	1697		51	38.193	12155.3	28454		51	18.964	453.677	1062		51	43.237	8108.87	18981		51	42.401	2934.43	6869		51	19.714	530.581	1242
	52	29.361	1668.22	3905		52	48.664	12577.3	29442		52	21.581	968.016	2266		52	50.884	15042.9	35212		52	33.736	2133	4993		52	16.574	481.453	1127
	53	29.242	1186.76	2778		53	36.438	4872.11	11405		53	20.878	1614.36	3779		53	74.018	22482.8	52627		53	40.425	5768.03	13502		53	15.071	360.556	844
	54	28.786	860.809	2015		54	32.145	1043.63	2443		54	20.403	627.544	1469		54	51.589	14105.2	33017		54	36.515	4274.12	10005		54	18.12	712.14	1667
	55	37.26	16792.8	39309		55	33.725	1570.35	3676		55	18.606	564.32	1321		55	49.707	7963.19	18640		55	34.775	11246	26325		55	29.722	13649.4	31951
	56	39.719	8585.88	20098		56	32.444	2342.28	5483		56	19.738	548.087	1283		56	52.362	6241.11	14609		56	35.015	7209.83	16877		56	17.761	2033.47	4760
	57	31.84	2543.55	5954		57	42.339	16097.4	37682		57	18.523	514.338	1204		57	65.675	22361.4	52343		57	29.356	739.908	1732		57	24.126	5812.89	13607
	58	29.427	942.832	2207		58	37.351	9238.42	21626		58	22.263	5506.5	12890		58	40.316	1360.66	3185		58	32.202	1499.47	3510		58	25.211	12504.1	29270
	59	39.959	8757.18	20499		59	39.449	4499.6	10533		59	22.301	1362.31	3189		59	59.947	27633.2	64683		59	40.155	11596.3	27145		59	19.008	958.207	2243
	60	31.52	2329.53	5453		60	43.347	7036.68	16472		60	21.314	1766.44	4135		60	55.188	9642.98	22572		60	24.565	650.623	1523		60	30.704	9824.29	22997
	61	28.692	3383	7919		61	28.83	578.843	1355		61	18.79	955.2	2236		61	53.247	1660.57	3887		61	37.002	6923.6	16207		61	17.662	580.99	1360
	62	32.945	1787.41	4184		62	36.599	10834.8	25363		62	19.359	529.29	1239		62	58.927	6545.28	15321		62	48.089	6717.69	15725		62	23.646	8455.12	19792
	63	31.288	8166.79	19117		63	41.297	12649.1	29610		63	21.276	2108.62	4936		63	38.64	3945.28	9235		63	32.852	1515.7	3548		63	20.129	2192.81	5133
	64	28.275	5012.77	11734		64	35.975	8529.28	19966		64	18.765	408.822	957		64	76.708	22316.6	52238		64	30.72	2388.47	5591		64	19.293	3379.14	7910
	65	33.843	4149.4	9713		65	30.878	976.13	2285		65	20.727	584.398	1368		65	35.145	930.89	2179		65	32.361	4133.57	9676		65	20.285	4462.94	10447
	66	52.853	14405.2	33720		66	30.827	2436.27	5703		66	19.975	1015.43	2377		66	77.454	36927.6	86439		66	38.182	3229.62	7560		66	24.751	10859	25419
	67	44.587	7295.31	17077		67	30.522	1173.49	2747		67	21.508	6183.6	14475		67	38.333	9531.05	22310		67	39.912	3290.71	7703		67	20.601	3907.59	9147
	68	40.059	5236.62	12258		68	30.017	1474.66	3452		68	29.156	10238.1	23966		68	102.02	4445.55	10406		68	41.62	14259.5	33379		68	22.934	4036.6	9449
	69	29.836	853.974	1999		69	31.457	7229.77	16924		69	19.875	475.464	1113		69	36.863	803.155	1880		69	30.583	1097.47	2569		69	17.918	2602.49	6092
	70	29.545	833.041	1950		70	31.544	4999.41	11703		70	18.809	546.378	1279		70	37.562	1171.41	2742		70	27.78	1079.96	2528		70	19.2	410.111	960
	71	37.068	3468.01	8118		71	30.987	3944.68	9234		71	21.744	3734.08	8741		71	55.621	15183.9	35542		71	35.532	6587.83	15421		71	18.987	3025.42	7082
	72	30.339	2371.82	5552		72	30.265	1318.74	3087		72	19.014	584.825	1369		72	39.392	1632.37	3821		72	34.45	3796.94	8888		72	22.281	4768.82	11163
	73	33.571	1405.49	3290		73	29.11	907.779	2125		73	20.119	575.854	1348		73	36.316	1179.1	2760		73	36.577	10906.8	25531		73	22.401	4842.3	11335
	74	36.217	3713.23	8692		74	31.059	1127.78	2640		74	20.54	1868.96	4375		74	44.151	9487.48	22208		74	31.741	1464.44	3428		74	18.763	4665.01	10920
	75	31.773	1615.25	3781		75	29.76	2224.81	5208		75	18.876	717.682	1680		75	58.113	9657.51	22606		75	29.518	6721.11	15733		75	21.746	3725.17	8720
	76	39.52	13675.1	32011		76	33.13	2505.04	5864		76	23.509	4067.29	9521		76	63.274	16083.6	37648		76	31.758	8574.3	20071		76	24.364	3455.61	8089
	77	30.286	1086.8	2544		77	30.205	3341.91	7823		77	21.519	3189.84	7467		77	38.842	4613.01	10798		77	44.388	13880.5	32492		77	21.278	5326.74	12469
	78	33.269	739.057	1730		78	32.289	7434.82	17404		78	22.875	8619.01	20176		78	45.419	4579.26	10719		78	24.276	4511.22	10560		78	16.994	1299.54	3042
	79	28.113	3086.52	7225		79	34.496	6749.18	15799		79	27.418	1850.59	4332		79	56.84	28046.3	65650		79	22.145	520.328	1218		79	22.13	3564.12	8343
	80	28.648	660.879	1547		80	29.957	1804.45	4224		80	27.248	2956.59	6921		80	35.697	2318.04	5426		80	37.493	4869.21	11398		80	25.832	6588.26	15422
	81	28.082	1163.69	2724		81	29.327	651.465	1525		81	20.014	607.039	1421		81	38.469	1331.19	3116		81	26.1	780.491	1827		81	22.636	5521.54	12925
	82	32.643	2970.33	6953		82	31.649	1270.89	2975		82	20.381	548.514	1284		82	36.913	1640.06	3839		82	38.898	7826.7	18321		82	16.698	378.071	885
	83	32.188	1388.83	3251		83	31.671	2922.41	6841		83	22.221	987.239	2311		83	36.257	2292.41	5366		83	25.892	3274.05	7664		83	17.969	2256.89	5283
	84	37.404	11712.6	27417		84	30.484	2877.98	6737		84	19.315	1023.12	2395		84	43.361	4723.66	11057		84	43.861	7682.31	17983		84	23.87	9177.51	21483
	85	31.45	1074.84	2516		85	30.57	3734.93	8743		85	19.917	612.592	1434		85	77.972	28780.3	67368		85	23.843	1232.47	2885		85	18.217	715.985	1676
	86	28	980.853	2296		86	30.614	1660.92	3888		86	19.55	910.345	2131		86	77.285	20998.6	49153		86	24.141	732.218	1714		86	30.648	4909.8	11493
	87	34.94	3507.74	8211		87	32.878	3567.47	8351		87	23.309	7209.28	16876		87	46.434	10791.3	25260		87	31.558	3720.9	8710		87	21.403	3172.8	7427
	88	50.894	20350.6	47637		88	32.664	1534.89	3593		88	20.979	860.363	2014		88	36.831	928.327	2173		88	21.647	471.627	1104		88	19.021	1576.36	3690
	89	36.969	8781.11	20555		89	33.506	1273.88	2982		89	18.614	453.25	1061		89	36.4	2021.56	4732		89	31.734	4324.53	10123		89	26.345	10207.9	23895
	90	33.955	971.881	2275		90	35.255	2063.33	4830		90	20.557	2933.1	6866		90	38.212	848.866	1987		90	31.992	5029.41	11773		90	23.702	7685.3	17990
	91	35.293	2005.28	4694		91	31.532	4027.55	9428		91	18.41	825.761	1933		91	43.688	1437.13	3364		91	22.054	697.188	1632		91	22.618	2048.42	4795
	92	35.244	6158.1	14415		92	30.731	2835.69	6638		92	20.306	737.332	1726		92	76.521	17881.7	41857		92	22.644	977.003	2287		92	26.115	5544.61	12979
	93	39.153	4917.51	11511		93	30.426	1312.76	3073		93	19.29	510.921	1196		93	40.581	2895.2	6777		93	32.536	3085.65	7223		93	18.448	3183.91	7453
	94	33.187	1970.68	4613		94	29.475	768.088	1798		94	19.205	721.953	1690		94	40.614	3643.67	8529		94	37.726	5479.67	12827		94	19.359	1637.45	3833
	95	37.255	2244.09	5253		95	29.143	610.028	1428		95	20.374	2001.82	4686		95	34.431	750.181	1756		95	23.626	918.476	2150		95	24.557	4542.4	10633
	96	29.395	3177.09	7437		96	35.945	7601	17793		96	19.984	1101.3	2578		96	37.362	2074.96	4857		96	23.164	722.392	1691		96	16.111	1307.65	3061
	97	29.9	1915.99	4485		97	32.136	3020.24	7070		97	24.072	3866.51	9051		97	59.071	12037.5	28177		97	30.772	2077.04	4862		97	23.114	5124.68	11996
	98	46.881	18645.6	43646		98	82.849	1875.79	4391		98	19.574	451.541	1057		98	57.314	28084.3	65739		98	27.758	1126.52	2637		98	18.213	1276.04	2987
	99	29.444	1018.87	2385		99	31.16	3993.38	9348		99	21.522	1268.76	2970		99	59.453	20344.6	47622		99	39.285	7904.45	18503		99	16.17	366.109	857
	100	36.992	6273.87	14686		100	32.436	6609.49	15472		100	22.591	4738.41	11092		100	50.451	11811.1	27647		100	43.993	16331.8	38230		100	21.084	4521.47	10584
	101	41.458	6694.66	15671		101	32.486	5773.05	13514		101	19.432	979.55	2293		101	63.621	20629.1	48288		101	25.941	1130.37	2646		101	18.101	1152.15	2697
	102	29.035	1773.74	4152		102	30.562	1044.48	2445		102	24.875	3666.16	8582		102	48.443	14776.3	34588		102	43.16	6324.24	14804		102	22.518	2655.04	6215
	103	29.823	1439.67	3370		103	32.898	3457.25	8093		103	22.203	1119.24	2620		103	40.777	6166.77	14435		103	45.027	14772.9	34581		103	26.696	6500.68	15217
	104	35.832	3015.61	7059		104	31.403	3098.84	7254		104	21.151	1680.57	3934		104	34.438	1309.4	3065		104	39.58	12968.9	30358		104	18.22	918.477	2150
	105	34.55	1608.84	3766		105	31.571	2454.64	5746		105	19.281	527.154	1234		105	61.239	9522.93	22291		105	35.887	5028.55	11771		105	43.364	1018.87	2385
	106	30.78	2327.39	5448		106	29.648	899.236	2105		106	22.975	2777.6	6502		106	74.461	37059.2	86747		106	33.011	2665.29	6239		106	25.592	5739.84	13436
	107	27.919	739.484	1731		107	30.173	2010.79	4707		107	21.308	1447.32	3388		107	40.722	3253.2	7615		107	38.835	8825.92	20660		107	27.779	10087	23612
	108	30.753	2285.95	5351		108	30.394	2337.16	5471		108	18.696	447.269	1047		108	39.95	1706.7	3995		108	26.611	1284.59	3007		108	21.203	2672.13	6255
	109	26.44	564.759	1322		109	29.719	1764.72	4131		109	18.965	461.794	1081		109	82.042	19171.9	44877		109	27.429	1968.53	4608		109	23.016	6872.77	16088
	110	35.925	4726.98	11065		110	31.573	1766.86	4136		110	20.349	1321.3	3093		110	47.783	9206.37	21550		110	20.038	445.141	1042		110	23.479	10952.9	25639
	111	42.808	5614.27	13142		111	28.877	801.836	1877		111	23.872	4446.21	10408		111	40.09	4555.77	10664		111	32.726	3718.76	8705		111	16.11	874.049	2046
	112	41.989	4753.46	11127		112	30.634	2106.9	4932		112	21.198	914.617	2141		112	43.408	2225.34	5209		112	31.744	6400.71	14983		112	15.618	593.806	1390
	113	42.161	15921.8	37270		113	31.764	1492.6	3494		113	19.737	480.59	1125		113	50.812	16497.6	38617		113	26.131	2132.15	4991		113	17.793	2090.28	4893
	114	38.77	11361.8	26596		114	30.653	982.111	2299		114	19.854	873.606	2045		114	49.382	13459.7	31506		114	30.163	5205.84	12186		114	25.624	8001.86	18731
	115	37.886	6554.97	15344		115	29.761	851.818	1994		115	24.098	3767.83	8820		115	34.646	1213.7	2841		115	20.476	734.781	1720		115	18.811	3447.49	8070
	116	38.514	15005.4	35125		116	30	1076.52	2520		116	19.508	1083.36	2536		116	47.165	9893.33	23158		116	34.998	6712.99	15714		116	21.855	3165.11	7409
	117	43.083	8871.25	20766		117	29.825	726.224	1700		117	21.511	1617.35	3786		117	46.703	6643.97	15552		117	24.381	1312.35	3072		117	18.33	1801.07	4216
	118	29.32	939.414	2199		118	32.079	1740.37	4074		118	20.38	435.308	1019		118	45.336	4609.6	10790		118	21.061	1484.51	3475		118	19.851	7284.59	17052
	119	37.333	7320.51	17136		119	29.851	1963.79	4597		119	19.663	697.176	1632		119	57.675	17986.8	42103		119	31.248	4151.51	9718		119	19.663	2687.93	6292
	120	36.693	2962.64	6935		120	29.06	620.708	1453		120	27.657	9310.21	21794		120	44.038	8390.83	19641		120	31.419	11905.6	27869		120	25.082	8786.2	20567
	121	48.066	21560.4	50469		121	33.611	4580.34	10722		121	24.633	1778.4	4163		121	39.529	2043.35	4783		121	21.427	686.508	1607		121	17.274	1453.76	3403
	122	44.334	18049.2	42250		122	31.415	2616.97	6126		122	19.827	440.434	1031		122	43.484	5870.29	13741		122	33.574	12793.7	29948		122	22.533	5342.55	12506
	123	34.451	4797.89	11231		123	29.942	1100.02	2575		123	19.381	695.468	1628		123	72.949	14647.3	34286		123	30.784	9481.67	22195		123	21.351	7752.8	18148
	124	42.808	10771.4	25214		124	28.94	1026.11	2402		124	19.529	583.971	1367		124	42.641	1165.86	2729		124	22.015	1269.63	2972		124	32.667	7968.54	18653
	125	35.522	7815.21	18294		125	30.7	2098.36	4912		125	19.37	827.47	1937		125	55.964	8081.1	18916		125	45.427	16903	39567		125	20.141	5549.74	12991
	126	36.395	4804.3	11246		126	30.662	929.993	2177		126	21.382	2173.98	5089		126	39.547	1452.94	3401		126	32.234	10534.3	24659		126	18.92	1818.59	4257
	127	32.514	2055.69	4812		127	29.181	897.527	2101		127	21.653	3949.81	9246		127	35.396	801.446	1876		127	33.987	11237.9	26306		127	27.235	13508	31620
	128	39.698	2747.33	6431		128	30.245	633.096	1482		128	21.566	1593.85	3731		128	41.577	4245.18	9937		128	40.021	14857.1	34778		128	22.42	7528.1	17622
	129	33.209	2851.56	6675		129	30.081	1593.42	3730		129	22.52	1645.11	3851		129	34.393	896.286	2098		129	31.528	7757.92	18160		129	25.845	11151.2	26103
	130	33.734	5476.28	12819		130	29.859	1173.49	2747		130	20.91	1089.77	2551		130	37.101	1727.64	4044		130	49.712	16861.9	39471		130	23.048	11017.9	25791
	131	30.397	753.155	1763		131	29.947	972.285	2276		131	18.773	529.29	1239		131	63.09	14069.3	32933		131	32.13	5682.59	13302		131	20.758	2341.05	5480
	132	48.982	9144.23	21405		132	30.233	1717.73	4021		132	20.634	1181.18	2765		132	59.414	13427.2	31430		132	43.539	18841.6	44105		132	31.793	7279.89	17041
	133	31.964	4547.12	10644		133	29.023	1066.27	2496		133	20.738	540.397	1265		133	50.115	6915.25	16187		133	23.971	3184.76	7455		133	25.897	10001.1	23411
	134	27.377	1239.74	2902		134	28.889	888.556	2080		134	24.2	1964.23	4598		134	61.752	21131.1	49463		134	49.97	19297.8	45173		134	23.063	6522.47	15268
	135	32.295	841.585	1970		135	29.284	1013.29	2372		135	19.821	1227.75	2874		135	71.617	14685.8	34376		135	21.597	664.293	1555		135	25.179	6357.14	14881
	136	36.333	3678.62	8611		136	32.841	4236.87	9918		136	19.073	896.248	2098		136	70.001	25180.2	58941		136	43.332	11532.6	26996		136	17.297	1071.41	2508
	137	43.082	18735.7	43857		137	31.934	7912.42	18522		137	18.594	548.087	1283		137	42.132	11609.4	27175		137	43.086	16897	39553		137	24.122	3709.79	8684
	138	38.197	6364.01	14897		138	29.527	1892.03	4429		138	19.068	480.59	1125		138	46.368	5922.84	13864		138	33.562	9649.13	22587		138	26.413	11881.7	27813
	139	36.089	3299.27	7723		139	29.14	622.416	1457		139	19.873	534.844	1252		139	36.78	785.639	1839		139	39.08	8330.8	19501		139	33.957	13882.7	32497
	140	35.193	9125.86	21362		140	28.985	2464.03	5768		140	25.27	6088.33	14252		140	40.076	2482.52	5811		140	30.777	4365.11	10218		140	27.493	11627.5	27218
	141	28.959	903.102	2114		141	29.717	761.68	1783		141	19.286	692.05	1620		141	80.683	14580.2	34129		141	22.206	1470.42	3442		141	26.944	7953.59	18618
	142	47.191	13648.2	31948		142	33.201	4155.71	9728		142	19.246	567.31	1328		142	49.751	7439.01	17413		142	25.083	642.934	1505		142	16.442	1587.47	3716
	143	26.641	728.377	1705		143	28.542	719.389	1684		143	20.115	893.684	2092		143	68.529	27636.6	64691		143	23.333	1555	3640		143	22.667	4163.91	9747
	144	36.247	4072.5	9533		144	29.386	878.731	2057		144	18.415	511.348	1197		144	67.468	22193.6	51950		144	34.205	4705.16	11014		144	17.919	566.465	1326
	145	31.826	2651.21	6206		145	29.579	2249.16	5265		145	19.086	472.901	1107		145	60.457	7464.21	17472		145	27.824	2365.4	5537		145	25.515	4359.99	10206
	146	43.803	11938.5	27946		146	28.967	1113.68	2607		146	20.884	2382.02	5576		146	37.615	1462.34	3423		146	27.661	1288	3015		146	26.596	6657.89	15585
	147	33.377	3664.53	8578		147	29.202	1609.23	3767		147	19.804	431.463	1010		147	41.491	5742.98	13443		147	31.019	2120.18	4963		147	22.985	2592.24	6068
	148	31.4	4762.01	11147		148	32.459	5130.56	12010		148	21.801	2384.16	5581		148	53.88	25412.2	59484		148	22.866	800.997	1875		148	23.38	8090.29	18938
	149	40.934	10037.5	23496		149	28.377	642.494	1504		149	20.675	1386.66	3246		149	48.056	8868.88	20760		149	24.062	1315.77	3080		149	15.809	317.409	743
	150	49.201	19946.9	46692		150	28.465	863.352	2021		150	20.768	727.507	1703		150	69.795	24480	57302		150	37.763	4291.21	10045		150	31.582	11899.6	27855
	151	28.028	2562.35	5998		151	29.677	1179.05	2760		151	21.31	1556.68	3644		151	37.637	1993.79	4667		151	34.346	11782.1	27580		151	23.953	3080.1	7210
	152	53.907	10593.3	24797		152	28.427	1080.79	2530		152	19.709	1128.21	2641		152	43.233	1902.37	4453		152	48.968	6589.53	15425		152	17.155	520.328	1218
	153	27.04	866.363	2028		153	29.712	837.72	1961		153	20.394	575	1346		153	43.215	1975.42	4624		153	23.43	930.865	2179		153	19.407	1873.69	4386
	154	31.371	3176.24	7435		154	28.698	649.756	1521		154	23.027	5794	13563		154	43.198	1587.09	3715		154	27.972	3417.59	8000		154	21.828	2004.84	4693
	155	26.901	815.953	1910		155	29.054	1390.08	3254		155	18.514	585.252	1370		155	39.054	1868.62	4374		155	23.019	531.008	1243		155	24.641	4400.15	10300
	156	41.015	4643.24	10869		156	28.613	1454.58	3405		156	28.458	13579.6	31788		156	74.181	10141.1	23738		156	21.966	816.376	1911		156	30.801	8513.22	19928
	157	26	644.219	1508		157	28.25	1255.09	2938		157	23.851	1986.87	4651		157	35.34	709.596	1661		157	44.05	13831.4	32377		157	21.381	1342.68	3143
	158	27.319	548.526	1284		158	29.783	763.389	1787		158	23.946	2444.82	5723		158	74.321	20447.5	47863		158	35.751	7407.19	17339		158	23.629	9266.37	21691
	159	49.24	18132.5	42445		159	28.4	1273.88	2982		159	18.368	894.539	2094		159	77.091	16236.5	38006		159	42.103	5773.59	13515		159	21.742	3557.28	8327
	160	44.331	10927.4	25579		160	28.333	1053.02	2465		160	24.169	3303.9	7734		160	70.702	32681.6	76500		160	41.949	5573.23	13046		160	18.232	1643.43	3847
	161	37.517	3349.68	7841		161	29.238	786.885	1842		161	19.124	1053.88	2467		161	49.009	7265.13	17006		161	21.362	529.299	1239		161	21.977	5717.63	13384
	162	51.691	19697.4	46108		162	29.066	1129.92	2645		162	19.062	390.88	915		162	49.894	10274	24049		162	29.477	2480.74	5807		162	25.587	9105.31	21314
	163	35.442	14656.4	34308		163	29.3	876.167	2051		163	18.857	394.725	924		163	50.062	6223.59	14568		163	24.778	857.387	2007		163	27.924	3948.6	9243
	164	31.595	11621.1	27203		164	28.314	616.863	1444		164	19.019	438.726	1027		164	67.749	12590.3	29471		164	46.873	10372.4	24280		164	25.628	9853.34	23065
	165	32.599	2186.41	5118		165	29.458	1648.53	3859		165	20.133	1032.09	2416		165	37.431	1039.4	2433		165	41.414	5466.86	12797		165	20.359	2035.17	4764
	166	30.028	923.608	2162		166	32.575	3506.8	8209		166	22.139	1494.32	3498		166	52.596	5729.74	13412		166	39.221	9717.91	22748		166	27.894	8841.73	20697
	167	26	988.542	2314		167	28.754	700.165	1639		167	21.954	1416.14	3315		167	40.917	5488.79	12848		167	35.126	6662.59	15596		167	29.154	13438.4	31457
	168	41.935	4407	10316		168	28.98	1213.22	2840		168	18.978	737.76	1727		168	35	927.045	2170		168	43.562	7741.69	18122		168	31.801	7037.24	16473
	169	43.071	7746.43	18133		169	34.339	5618.41	13152		169	18.506	640.36	1499		169	66.413	28485.9	66679		169	34.048	4829.05	11304		169	26.568	7036.82	16472
	170	39.072	4873.93	11409		170	29.357	1404.6	3288		170	20.739	1222.62	2862		170	48.818	9030.36	21138		170	40.504	14759.7	34550		170	22.206	3690.14	8638
	171	41.534	11657.5	27288		171	30.177	799.273	1871		171	23.167	1246.97	2919		171	79.634	12179.3	28509		171	29.276	1951.02	4567		171	22.558	2399.57	5617
	172	32.359	2115.07	4951		172	30.604	1817.27	4254		172	20.914	2072.73	4852		172	50.18	9389.65	21979		172	26.653	2197.51	5144		172	24.016	5786.41	13545
	173	42.547	13468.4	31527		173	34.843	10225.7	23937		173	22.156	605.757	1418		173	68.949	14904.5	34888		173	24.395	1240.16	2903		173	21.769	4259.17	9970
	174	27.979	1135.5	2658		174	28.318	1028.25	2407		174	22.371	1624.61	3803		174	56.074	8791.55	20579		174	23.039	501.958	1175		174	28.272	13611.4	31862
	175	31.187	2065.09	4834		175	29.081	919.314	2152		175	18.56	396.434	928		175	44.375	1213.28	2840		175	49.449	16984.1	39757		175	24.222	7367.47	17246
	176	33.16	4858.98	11374		176	28.585	793.72	1858		176	19.039	626.263	1466		176	46.913	8277.19	19375		176	58.08	13894.6	32525		176	22.743	4799.58	11235
	177	35.698	4437.76	10388		177	29.526	2207.29	5167		177	19.849	449.405	1052		177	43.006	8506.6	19912		177	45.079	7818.58	18302		177	20.224	3049.77	7139
	178	39.055	14782.4	34603		178	29.687	1699.36	3978		178	20.617	528.436	1237		178	77.762	28303.9	66253		178	47.071	12809.1	29984		178	16.838	532.29	1246
	179	43.224	15141.7	35444		179	29.21	1310.19	3067		179	19.895	730.924	1711		179	64.866	16183.6	37882		179	43.633	12507.5	29278		179	28.547	10414.7	24379
	180	31.017	1576.8	3691		180	28.096	876.167	2051		180	27.462	6499.29	15214		180	60.052	22012	51525		180	22.552	1117.55	2616		180	24.756	7339.7	17181
	181	35.758	3788.41	8868		181	29.49	617.29	1445		181	19.424	763.391	1787		181	50.139	5997.6	14039		181	42.883	3902.03	9134		181	26.527	6946.68	16261
	182	31.98	1366.19	3198		182	28.963	1002.19	2346		182	23.53	3849.85	9012		182	44.535	7819.65	18304		182	24.17	547.241	1281		182	27.948	5933.79	13890
	183	36.985	4171.19	9764		183	28.383	569.872	1334		183	21.83	820.635	1921		183	53.375	6384.65	14945		183	29.666	4663.72	10917		183	16.709	392.596	919
	184	50.724	8321.01	19478		184	28.783	848.4	1986		184	22.574	4908.43	11490		184	57.186	7231.38	16927		184	29.259	1399.93	3277		184	28.143	10087	23612
	185	29.441	742.047	1737		185	34.414	1631.87	3820		185	20.311	919.743	2153		185	84.188	24888.4	58258		185	47.545	2721.68	6371		185	25.997	12050	28207
	186	45.017	7923.29	18547		186	28.59	1013.72	2373		186	20.358	826.188	1934		186	66.914	13321.3	31182		186	31.96	5078.96	11889		186	16.164	883.874	2069
	187	35.83	5938.94	13902		187	30.455	1314.04	3076		187	25.07	2741.71	6418		187	71.828	26113.6	61126		187	35.226	4920.9	11519		187	21.006	4145.96	9705
	188	41.742	10859.9	25421		188	39.788	10487.1	24549		188	20.747	2455.07	5747		188	81.699	13472.5	31536		188	40.711	12174.3	28498		188	30.436	12235	28640
	189	30.024	1064.58	2492		189	28.413	764.671	1790		189	18.25	405.405	949		189	41.235	898.422	2103		189	29.647	3660.24	8568		189	19.996	4339.48	10158
	190	47.783	18841.3	44104		190	29.073	683.077	1599		190	20.107	962.035	2252		190	44.996	9496.02	22228		190	30.611	2183.84	5112		190	29.16	8097.12	18954
	191	44.771	11877.5	27803		191	28.216	891.973	2088		191	24.292	6641.55	15547		191	79.708	27309.8	63926		191	27.203	1603.7	3754		191	16.989	653.187	1529
	192	32.298	5422.46	12693		192	30.101	2417.47	5659		192	20.773	585.679	1371		192	63.576	10891.3	25494		192	47.503	3957.14	9263		192	17.677	490.851	1149
	193	34.342	4767.99	11161		193	28.365	630.106	1475		193	19.685	613.874	1437		193	80.788	20466.3	47907		193	34.067	2401.28	5621		193	23.934	2464.08	5768
	194	37.557	6225.17	14572		194	28.621	1063.7	2490		194	19.061	806.11	1887		194	66.321	20994.8	49144		194	23.521	944.536	2211		194	20.227	838.164	1962
	195	48.066	20390.3	47730		195	28.806	885.993	2074		195	18.558	610.456	1429		195	42.959	4074.3	9537		195	28.388	1188.47	2782		195	21.721	5780.85	13532
	196	37.223	8714.04	20398		196	30.091	1838.2	4303		196	22.523	1876.22	4392		196	39.625	2166.81	5072		196	52.73	7501.18	17559		196	28.333	7988.62	18700
	197	35.373	6195.69	14503		197	28.673	673.679	1577		197	22.729	1038.93	2432		197	60.249	16447.2	38499		197	44.526	16092.1	37669		197	28.981	7985.62	18693
	198	39.406	2154.8	5044		198	29.259	674.961	1580		198	20.94	2540.51	5947		198	73.219	17704.4	41442		198	24.915	627.982	1470		198	23.411	5450.63	12759
	199	36.226	2259.46	5289		199	30.157	1314.04	3076		199	18.203	458.804	1074		199	46.966	5939.07	13902		199	42.203	6292.2	14729		199	19.459	3208.69	7511
	200	43.257	9424.47	22061		200	30.587	1045.34	2447		200	22.333	515.193	1206		200	40.083	1027.44	2405		200	40.156	9538.06	22327		200	24.208	3971.24	9296
	201	48.1	7808.37	18278		201	36.738	17122.2	40081		201	20.24	899.238	2105		201	50.649	12008.9	28110		201	35.122	5761.62	13487		201	17.557	592.525	1387
	202	50.786	10327.1	24174		202	28.106	792.438	1855		202	23.338	737.76	1727		202	57.338	8328.46	19495		202	36.46	7242.72	16954		202	18.904	4199.36	9830
	203	29.657	1330.3	3114		203	28.375	1454.58	3405		203	20.984	1111.55	2602		203	44.969	1844.27	4317		203	40.551	12351.6	28913		203	22.459	4518.91	10578
	204	28.081	1787.41	4184		204	28.4	1455.87	3408		204	22.609	2443.53	5720		204	83.398	23728.5	55543		204	29.205	1035.53	2424		204	21.517	5882.95	13771
	205	41.522	12026.6	28152		205	29.857	714.262	1672		205	26.279	684.788	1603		205	65.016	10499.1	24576		205	34.135	6780.92	15873		205	18.401	1234.18	2889
	206	32.593	1267.08	2966		206	31.599	5453.51	12766		206	21.444	659.584	1544		206	60.814	7404.4	17332		206	26.111	1907.44	4465		206	15.617	313.564	734
	207	36.105	2359.86	5524		207	32.1	1234.15	2889		207	25.12	2951.04	6908		207	39.623	897.141	2100		207	29.135	4779.49	11188		207	18.978	745.889	1746
	208	34.362	2392.75	5601		208	28.987	965.877	2261		208	35.84	16887.3	39531		208	69.884	13882.6	32496		208	41.926	11785.1	27587		208	27.022	4167.32	9755
	209	27.879	1083.81	2537		209	30.348	2942.91	6889		209	21.776	995.356	2330		209	35.474	863.818	2022		209	40.542	7447.35	17433		209	18.439	771.948	1807
	210	34.609	9787.59	22911		210	28.522	816.361	1911		210	20.055	779.624	1825		210	55.496	6590.99	15428		210	35.566	3008.33	7042		210	29.517	8927.6	20898
	211	26.974	898.83	2104		211	30.36	972.712	2277		211	21.472	3476.48	8138		211	44.953	5761.35	13486		211	32.902	10204.5	23887		211	28.667	9001.08	21070
	212	48.809	17807	41683		212	35.099	10150.9	23762		212	19.452	606.612	1420		212	72.491	11799.1	27619		212	26.108	825.347	1932		212	15.872	318.69	746
	213	36.421	10533.5	24657		213	31.481	2541.78	5950		213	21.194	561.329	1314		213	47.328	2466.71	5774		213	23.029	1013.31	2372		213	23.747	8734.5	20446
	214	34.736	3828.57	8962		214	29.596	2819.46	6600		214	20.892	1811.72	4241		214	38.715	2497.47	5846		214	30.986	4632.97	10845		214	15.859	867.213	2030
	215	37.675	4860.69	11378		215	29.303	951.353	2227		215	20.49	1251.67	2930		215	36.984	1011.21	2367		215	43.571	6719.4	15729		215	35.778	14336.8	33560
	216	35.031	7617.41	17831		216	30.269	672.398	1574		216	20.576	747.158	1749		216	37.524	1346.57	3152		216	29.866	2577.29	6033		216	22.585	4814.53	11270
	217	31.107	3973.39	9301		217	30.356	1309.77	3066		217	22.432	1418.28	3320		217	62.491	13108.1	30683		217	54.037	12327.2	28856		217	17.126	695.052	1627
	218	51.653	17983.9	42097		218	29.137	908.634	2127		218	22.681	455.386	1066		218	51.53	2201.41	5153		218	54.822	9203.99	21545		218	19.14	1872.41	4383
	219	33.367	2523.05	5906		219	28.466	705.291	1651		219	20.377	1453.73	3403		219	70.041	27708	64858		219	39.226	2966.04	6943		219	19.658	1326.88	3106
	220	35.667	4205.36	9844		220	28.809	578.416	1354		220	20.65	2170.13	5080		220	37.98	2417.58	5659		220	38.619	9189.46	21511		220	19.839	2373.09	5555
	221	57.391	12356.8	28925		221	28.895	703.582	1647		221	22.538	500.668	1172		221	81.549	32400	75841		221	36.84	4217.73	9873		221	15.479	317.409	743
	222	35.306	5972.69	13981		222	30.126	1222.62	2862		222	19.108	530.572	1242		222	64.039	19752.5	46236		222	32.523	2070.2	4846		222	19.515	808.687	1893
	223	38.64	3664.53	8578		223	29.298	1051.32	2461		223	19.906	722.808	1692		223	88.148	23649.1	55357		223	38.268	3236.88	7577		223	15.353	334.497	783
	224	55.457	16797.1	39319		224	29.553	593.367	1389		224	21.77	2836.55	6640		224	52.341	5053.47	11829		224	31.109	6458.81	15119		224	21.333	1913.85	4480
	225	29.865	1416.17	3315		225	30.723	4685.42	10968		225	21.301	937.258	2194		225	50.072	4449.39	10415		225	32.284	6026.91	14108		225	22.133	2978.43	6972
	226	55.654	11887.7	27827		226	31.015	2596.89	6079		226	21.32	1393.5	3262		226	55.12	3720.57	8709		226	43.028	2628.55	6153		226	31.26	15077.1	35293
	227	53.772	8177.9	19143		227	32.419	3766.96	8818		227	26.489	2987.35	6993		227	53.372	16416.8	38428		227	53.812	10781.6	25238		227	24.168	5977.79	13993
	228	29.735	863.8	2022		228	31.342	3561.49	8337		228	19.243	575.427	1347		228	71.384	21530.1	50397		228	40.037	6978.28	16335		228	21.174	1926.67	4510
	229	34.3	2930.6	6860		229	32.908	8097.39	18955		229	20.755	1232.45	2885		229	76.551	22205.5	51978		229	23.273	874.902	2048		229	15.809	317.409	743
	230	31	754.863	1767		230	31.996	3417.09	7999		230	19.72	783.469	1834		230	43.034	2702.53	6326		230	39.032	9954.58	23302		230	22.358	6962.91	16299
	231	32.015	1846.36	4322		231	34.18	5198.05	12168		231	19.188	393.443	921		231	74.334	20165.2	47202		231	23.946	572.873	1341		231	23.325	7453.34	17447
	232	45.462	6680.99	15639		232	29.277	812.943	1903		232	19.122	400.278	937		232	43.859	4665.56	10921		232	28.351	3209.54	7513		232	28.013	13259.4	31038
	233	28.903	765.544	1792		233	37.031	8748	20478		233	19.134	547.659	1282		233	61.776	5542.19	12973		233	26.889	4365.11	10218		233	34.585	9795.67	22930
	234	27.148	707.444	1656		234	31.459	3453.83	8085		234	36.12	6789.35	15893		234	79.721	19276.6	45122		234	36.747	5823.99	13633		234	28.871	5550.16	12992
	235	31.923	2482.04	5810		235	36.253	10825.4	25341		235	21.151	840.285	1967		235	55.995	9688.26	22678		235	37.892	11574.1	27093		235	24.72	8680.68	20320
	236	70.566	33100.4	77482		236	34.305	9672.02	22641		236	19.757	590.806	1383		236	54.942	11360.4	26592		236	27.129	1344.39	3147		236	15.694	328.516	769
	237	36.823	2847.29	6665		237	32.543	5685.9	13310		237	24.197	1261.07	2952		237	79.909	24715.8	57854		237	29.889	5388.25	12613		237	23.321	7970.25	18657
	238	56.631	10354.5	24238		238	37.653	15425.4	36109		238	20.897	1214.08	2842		238	58.013	11326.2	26512		238	39.284	11579.6	27106		238	21.287	6738.63	15774
	239	36.023	8541.02	19993		239	55.497	12541.5	29358		239	19.8	1015.01	2376		239	54.851	6608.08	15468		239	34.752	2033.89	4761		239	21.723	4760.7	11144
	240	35.271	2727.25	6384		240	30.428	2612.7	6116		240	24.691	3417.53	8000		240	37.125	888.169	2079		240	37.25	4582.98	10728		240	16.607	432.752	1013
	241	38.301	13547.8	31713		241	31.409	3018.95	7067		241	22.402	832.596	1949		241	80.498	22593.8	52887		241	36.534	8178.28	19144		241	20.673	1916.41	4486
	242	32.289	2096.7	4908		242	29.204	1833.93	4293		242	19.919	1897.58	4442		242	54.507	4866.77	11392		242	30.133	3205.27	7503		242	20.524	3261.66	7635
	243	28.415	789.04	1847		243	30.427	3470.49	8124		243	21.226	2928.82	6856		243	69.06	14367.9	33632		243	27.625	4779.49	11188		243	23.021	5222.08	12224
	244	33.807	4188.27	9804		244	34.837	12545.7	29368		244	19.962	665.137	1557		244	69.38	17072.6	39963		244	22.36	477.608	1118		244	22.669	3573.52	8365
	245	34.583	2304.75	5395		245	32.342	9284.56	21734		245	21.985	1258.51	2946		245	62.181	29353.6	68710		245	24.854	2537.56	5940		245	20.383	2385.91	5585
	246	55.23	9862.35	23086		246	29.17	1320.87	3092		246	20.4	1089.34	2550		246	42.304	5223.07	12226		246	28.732	2614.45	6120		246	19.674	7286.73	17057
	247	31.734	1274.34	2983		247	29.728	1168.37	2735		247	21.273	699.739	1638		247	35.825	964.213	2257		247	28.14	1634.89	3827		247	27.914	5246.85	12282
	248	27.133	1135.93	2659		248	32.072	7576.65	17736		248	19.117	489.989	1147		248	52.924	12231.9	28632		248	29.831	3020.29	7070		248	21.898	3657.68	8562
	249	39.333	5746.7	13452		249	35.947	7539.91	17650		249	23.043	1151.71	2696		249	64.333	19705.9	46127		249	27.035	3326.17	7786		249	26.942	6733.08	15761
	250	29.66	671.559	1572		250	29.219	798.846	1870		250	23.188	633.952	1484		250	70.215	18238	42691		250	33.378	2566.61	6008		250	15.603	386.615	905
	251	61.055	12858.7	30100		251	29.526	2396.54	5610		251	21.718	658.729	1542		251	69.579	20421.1	47801		251	42.46	7926.66	18555		251	20.391	1803.21	4221
	252	39.513	18129.1	42437		252	31.114	2671.65	6254		252	23.474	1163.24	2723		252	88.779	21277.2	49805		252	23.645	1393.95	3263		252	19.506	1399.93	3277
	253	28.398	1492.21	3493		253	35.152	6937.57	16240		253	23.101	976.987	2287		253	43.718	1456.79	3410		253	47.867	9672.2	22641		253	22.098	6645.93	15557
	254	38.66	4029.78	9433		254	30.544	887.274	2077		254	19.872	730.07	1709		254	54.137	6244.53	14617		254	57.314	14421.4	33758		254	16.181	953.935	2233
	255	29.911	715.561	1675		255	28.246	687.776	1610		255	21.082	1098.74	2572		255	44.372	7392.87	17305		255	34.972	5423.28	12695		255	20.505	4782.92	11196
	256	37.436	11114.9	26018		256	31.555	4030.54	9435		256	21.281	809.1	1894		256	83.348	32901.1	77014		256	40.661	8250.91	19314		256	27.108	6890.29	16129
	257	57.151	17749.8	41549		257	30.128	1106.85	2591		257	20.561	1378.97	3228		257	49.418	4243.48	9933		257	45.353	11082.4	25942		257	27.981	7470.85	17488
	258	33.341	2506.81	5868		258	30.086	1349.49	3159		258	19.905	1522.08	3563		258	36.391	1072.72	2511		258	33.893	4995.23	11693		258	16.12	633.536	1483
	259	34.523	1887.8	4419		259	35.851	12129.6	28394		259	22.486	1738.67	4070		259	83.049	25155	58882		259	44.055	11687.3	27358		259	22.976	6645.08	15555
	260	28.164	733.931	1718		260	32.106	7351.52	17209		260	22.186	966.734	2263		260	58.801	21628.8	50628		260	26.849	3865.29	9048		260	22.241	750.588	1757
	261	29.137	634.82	1486		261	29.341	1065.41	2494		261	20.038	445.133	1042		261	69.455	17921.9	41951		261	34.804	4623.99	10824		261	20.164	1628.05	3811
	262	27.058	797.584	1867		262	34.012	7337.42	17176		262	19.885	959.899	2247		262	62.721	27732.8	64916		262	27.236	837.736	1961		262	20.761	5419.02	12685
	263	28.924	976.153	2285		263	38.207	11049.7	25866		263	22.324	2470.02	5782		263	59.022	21836	51113		263	36.176	5455.32	12770		263	16.938	701.887	1643
	264	28.867	739.911	1732		264	28.889	1554.97	3640		264	29.2	6785.94	15885		264	60.585	16539	38714		264	50.99	6534.85	15297		264	15.931	394.732	924
	265	32.257	4933.31	11548		265	30.653	1885.62	4414		265	18.75	384.472	900		265	46.578	5750.67	13461		265	38.747	10659.9	24953		265	24.108	6457.53	15116
	266	29	706.163	1653		266	30.594	1803.6	4222		266	22.296	1285.85	3010		266	49.966	13704	32078		266	31.429	5733	13420		266	15.717	355.857	833
	267	45.431	5181.94	12130		267	30.017	1525.92	3572		267	22.04	1666.47	3901		267	57.065	6387.22	14951		267	34.081	5925.67	13871		267	28.905	9903.32	23182
	268	35.079	7627.67	17855		268	32.896	941.527	2204		268	20.425	698.031	1634		268	34.81	1174.83	2750		268	24.242	1025.28	2400		268	19.534	2670.42	6251
	269	33.264	2955.8	6919		269	28.5	706.146	1653		269	22.733	1272.18	2978		269	81.007	15227	35643		269	33.161	6148.24	14392		269	24.417	2951.94	6910
	270	55.299	16536.5	38709		270	30.662	1008.6	2361		270	22.256	779.624	1825		270	65.279	22393.9	52419		270	47.35	11610.8	27179		270	17.543	524.6	1228
	271	52.344	10733.4	25125		271	29.304	1564.8	3663		271	21.146	1174.35	2749		271	84.604	38529.2	90188		271	41.527	8958.78	20971		271	22.034	5553.58	13000
	272	40.245	5260.98	12315		272	31.26	7451.48	17443		272	21.9	654.884	1533		272	75.161	16343.8	38257		272	38.105	3727.73	8726		272	17.339	1377.72	3225
	273	55.636	13001	30433		273	29.472	2001.81	4686		273	20	1067.98	2500		273	71.151	9270.88	21701		273	27.833	713.421	1670		273	27.328	3455.61	8089
	274	56.96	18785.3	43973		274	34.065	9415.27	22040		274	20.013	649.758	1521		274	80.782	16599.7	38856		274	25.038	566.892	1327		274	21.575	4405.7	10313
	275	38.296	3697.42	8655		275	29.286	875.74	2050		275	21.33	829.178	1941		275	70.052	13826.2	32364		275	30.149	3361.62	7869		275	18.406	754.86	1767
	276	71.097	24085.6	56380		276	36.541	4963.95	11620		276	19.787	397.288	930		276	72.673	22291.4	52179		276	26.191	1700.68	3981		276	27.718	7898.05	18488
	277	31.266	1910.01	4471		277	29.348	827.468	1937		277	21.292	2992.48	7005		277	33.61	847.157	1983		277	27.944	3414.17	7992		277	24.678	8043.72	18829
	278	31.485	1775.45	4156		278	30.966	780.477	1827		278	18.883	830.887	1945		278	71.462	18684	43735		278	37.086	13799.4	32302		278	19.601	1364.9	3195
	279	34.918	3624.8	8485		279	30.614	2000.96	4684		279	18.631	517.329	1211		279	43.259	5636.61	13194		279	40.557	4574.01	10707		279	15.538	345.177	808
	280	31.133	1103.89	2584		280	28.267	905.644	2120		280	24.139	1041.49	2438		280	51.471	18690.4	43750		280	22.283	504.521	1181		280	15.589	372.944	873
	281	64.088	18124.4	42426		281	30.237	762.108	1784		281	22.757	1361.03	3186		281	53.291	9243.11	21636		281	29.951	2635.81	6170		281	29.767	8125.75	19021
	282	51.624	16716.8	39131		282	32.208	4375.28	10242		282	20.977	1182.89	2769		282	81.85	11399.2	26683		282	24.263	787.754	1844		282	24.036	6243.08	14614
	283	60.157	14854.2	34771		283	29.024	1029.1	2409		283	22.64	2282.48	5343		283	46.591	10210.7	23901		283	28.575	6774.94	15859		283	17.789	1010.75	2366
	284	32.358	6635.28	15532		284	29.681	874.886	2048		284	19.961	434.881	1018		284	66.588	11122.8	26036		284	27.595	3430.4	8030		284	16.25	388.751	910
	285	30.65	2094.99	4904		285	29.041	918.032	2149		285	18.898	395.579	926		285	43.675	3787.64	8866		285	33.491	1631.04	3818		285	16.536	395.586	926
	286	33.24	3436.4	8044		286	30.371	1504.99	3523		286	19.505	758.265	1775		286	82.273	39295.2	91981		286	44.647	11176.8	26163		286	16.188	442.578	1036
	287	47.275	8239.84	19288		287	38.698	12051.5	28211		287	20.437	1038.93	2432		287	51.349	11012.2	25777		287	31.217	2707.16	6337		287	17.871	473.336	1108
	288	29.651	1380.71	3232		288	29.996	2934.37	6869		288	20.194	621.136	1454		288	54.076	5498.19	12870		288	42.477	11305	26463		288	14.964	357.993	838
	289	32.023	3597.88	8422		289	32.235	1349.49	3159		289	20.338	1364.02	3193		289	47.069	6957.54	16286		289	35.948	12684.8	29693		289	16.944	521.182	1220
	290	37.008	13422.6	31420		290	30.392	1687.83	3951		290	19.69	597.214	1398		290	61.709	18954.9	44369		290	27.027	2551.66	5973		290	23.466	6566.04	15370
	291	41.464	8856.72	20732		291	33.402	1526.78	3574		291	20.02	1265.77	2963		291	46.811	7739.33	18116		291	38.035	5069.56	11867		291	15.258	580.136	1358
	292	29.731	660.452	1546		292	32.039	3120.62	7305		292	29.109	8107.66	18979		292	61.397	28773.4	67352		292	32.008	6795.87	15908		292	26.348	6607.06	15466
	293	60.23	13740.1	32163		293	32.823	2930.53	6860		293	22.931	568.165	1330		293	46.245	2094.18	4902		293	30.415	5730.01	13413		293	15.345	360.556	844
	294	28.393	679.249	1590		294	28.8	738.185	1728		294	24.138	2309.82	5407		294	72.427	29642	69385		294	30.642	2447.85	5730		294	29.59	2743.04	6421
	295	35.674	2011.69	4709		295	29.667	2091.1	4895		295	20.093	463.503	1085		295	70.561	19382.9	45371		295	29.519	4741.48	11099		295	25.363	5991.89	14026
	296	32.417	2326.53	5446		296	33.722	7606.12	17805		296	21.361	1085.92	2542		296	71.302	8772.75	20535		296	26.479	825.774	1933		296	16.925	383.197	897
	297	52.177	25299.2	59221		297	33.21	9108.12	21321		297	20.785	701.448	1642		297	47.353	5967.69	13969		297	23.095	828.765	1940		297	16.286	681.809	1596
	298	33.159	2677.27	6267		298	29.896	1468.68	3438		298	20.72	1168.37	2735		298	40.925	926.618	2169		298	24.44	522.036	1222		298	26.589	10745.3	25153
	299	32.867	2541.42	5949		299	30.429	727.932	1704		299	23.266	1868.54	4374		299	62.99	10898.6	25511		299	30.051	2259.45	5289		299	17.488	2099.25	4914
	300	62.622	9202.76	21542		300	29.031	806.108	1887		300	18.783	665.991	1559		300	58.904	11751.7	27508		300	27.485	2395.3	5607		300	17.472	947.954	2219
	301	39.075	15524.5	36340		301	28.259	700.165	1639		301	21.515	624.981	1463		301	65.521	20573.6	48158		301	27.364	3401.78	7963		301	24.148	2094.13	4902
	302	43.69	12803.6	29971		302	28.551	597.639	1399		302	22.868	1260.21	2950		302	64.572	29654.8	69415		302	48.905	8837.45	20687		302	17.672	1313.64	3075
	303	36.355	4985.43	11670		303	28.986	891.546	2087		303	19.66	445.133	1042		303	76.132	21693.7	50780		303	31.637	10542	24677		303	17.663	1252.55	2932
	304	26.739	1050.91	2460		304	29.896	855.662	2003		304	20.726	2523.42	5907		304	34.593	1344.86	3148		304	31.006	4503.52	10542		304	16.654	369.954	866
	305	41.678	11484	26882		305	29.456	717.253	1679		305	21.795	4227.06	9895		305	75.934	23972.9	56115		305	24.434	793.307	1857		305	20.992	2152.23	5038
	306	49.395	7216.7	16893		306	32.562	6454.42	15109		306	26.687	5677.37	13290		306	56.436	15647.4	36627		306	42.461	6765.97	15838		306	15.845	392.596	919
	307	56.885	12928.4	30263		307	32.677	1298.23	3039		307	21.887	1243.55	2911		307	56.153	11778.6	27571		307	40.413	8235.1	19277		307	31.249	13816.9	32343
	308	48.5	12804.5	29973		308	34.165	12493.2	29245		308	19.879	985.103	2306		308	84.093	14298.3	33469		308	63.295	8895.98	20824		308	15.3	326.807	765
	309	53.62	8612.79	20161		309	28.896	1419.55	3323		309	26.414	1500.72	3513		309	50.283	5091.06	11917		309	26.168	2068.07	4841		309	18.006	2646.07	6194
	310	34.386	1219.23	2854		310	30.008	3191.97	7472		310	23.761	1786.51	4182		310	42.506	5810.91	13602		310	28.406	5618.51	13152		310	18.938	906.088	2121
	311	31.864	1497.34	3505		311	29.623	1847.6	4325		311	22.641	754.42	1766		311	37.364	2937.07	6875		311	35.18	3171.09	7423		311	20.556	1958.28	4584
	312	30.692	1704.53	3990		312	31.525	821.487	1923		312	18.806	538.261	1260		312	78.808	24038.7	56269		312	27.363	1998.86	4679		312	24.675	6841.16	16014
	313	38.124	6286.68	14716		313	28.623	648.048	1517		313	21.037	736.905	1725		313	36.635	3302.33	7730		313	25.714	2801.14	6557		313	15.526	378.071	885
	314	35.5	4034.05	9443		314	37.681	9738.66	22797		314	22.461	1228.17	2875		314	35.725	1220.97	2858		314	27.317	1657.1	3879		314	20.951	4537.7	10622
	315	31.287	2098.41	4912		315	31.721	2086.82	4885		315	20.333	416.939	976		315	41.874	5957.01	13944		315	26.309	3203.13	7498		315	28.589	11981.2	28046
	316	31.311	2541.42	5949		316	33.35	8619.42	20177		316	25.604	5545.37	12981		316	57.651	11846.5	27730		316	63.751	8306.44	19444		316	15.817	554.077	1297
	317	31.758	3595.32	8416		317	29.458	604.047	1414		317	19.707	488.28	1143		317	62.833	5959.15	13949		317	33.557	3039.09	7114		317	17.655	1312.35	3072
	318	60.502	17911.7	41928		318	31.133	1196.99	2802		318	21.953	2213.28	5181		318	41.451	5064.57	11855		318	40.626	16088.3	37660		318	17.263	560.485	1312
	319	35.905	4847.02	11346		319	28.441	716.825	1678		319	19.05	821.916	1924		319	42.402	1485.41	3477		319	34.63	4275.4	10008		319	20.307	1977.93	4630
	320	65.794	13800.7	32305		320	28.172	770.224	1803		320	20.185	1164.1	2725		320	63.058	13469.5	31529		320	35.332	5131.93	12013		320	19.082	1989.04	4656
	321	26.414	654.471	1532		321	36.796	2845.09	6660		321	23.273	2843.39	6656		321	53.036	10173.1	23813		321	28.721	1717.77	4021		321	20.648	1755.36	4109
	322	27.745	557.07	1304		322	32.574	3784.91	8860		322	20.53	727.934	1704		322	47.38	4149.49	9713		322	22.663	861.659	2017		322	18.272	718.121	1681
	323	37.778	7714.39	18058		323	29.68	950.926	2226		323	23.47	3198.38	7487		323	57.11	12686.9	29697		323	43.959	9652.55	22595		323	18.321	1659.24	3884
	324	29.373	2522.19	5904		324	34.8	4311.2	10092		324	21.473	2403.38	5626		324	82.984	13507.1	31617		324	31.321	2502.1	5857		324	23.413	6711.29	15710
	325	28.804	1255.12	2938		325	28.123	780.904	1828		325	21.446	513.057	1201		325	46.147	6564.93	15367		325	36.208	3867	9052		325	22.994	9429.98	22074
	326	26.878	562.623	1317		326	36.504	16857.4	39461		326	18.845	466.92	1093		326	75.644	20229.7	47353		326	25.63	1511	3537		326	23.37	3424.43	8016
	327	30.471	1822.44	4266		327	36.963	17479.8	40918		327	20.204	422.919	990		327	58.348	15404.8	36059		327	24.367	510.075	1194		327	16.65	426.771	999
	328	37.73	2804.57	6565		328	33.988	15375.9	35993		328	32.867	2737.87	6409		328	56.797	11016	25786		328	49.341	5880.81	13766		328	16.874	1261.52	2953
	329	55.552	9540.24	22332		329	32.223	1789.5	4189		329	35.147	15044.4	35217		329	61.148	5485.8	12841		329	30.854	4323.25	10120		329	17.888	680.1	1592
	330	29.94	2340.63	5479		330	28.577	952.207	2229		330	24.54	1048.33	2454		330	36.062	2249.26	5265		330	27.394	3651.26	8547		330	16.143	434.461	1017
	331	28.653	1481.11	3467		331	28.439	692.476	1621		331	18.833	675.817	1582		331	36.321	1256.85	2942		331	28.639	3425.7	8019		331	31.527	10545.8	24686
	332	63.315	17527.2	41028		332	35.401	4718.32	11045		332	19.823	668.982	1566		332	39.986	2494.05	5838		332	23.697	1467.85	3436		332	15.725	463.511	1085
	333	46.034	11563.5	27068		333	30.477	1419.13	3322		333	23.142	2155.18	5045		333	71.761	24249.7	56763		333	25.662	811.25	1899		333	25.128	7889.93	18469
	334	31.714	1801.93	4218		334	32.329	4792.22	11218		334	19.671	588.243	1377		334	75.91	20236.1	47368		334	30.319	11061	25892		334	15.808	351.157	822
	335	36.643	1314.92	3078		335	30.344	2527.68	5917		335	23.193	1694.24	3966		335	39.418	2778.57	6504		335	34.745	4838.88	11327		335	17.051	852.261	1995
	336	43.089	8725.15	20424		336	40.091	11132.2	26059		336	23.25	1112.41	2604		336	60.24	18658	43674		336	33.115	8827.63	20664		336	19.985	4439.45	10392
	337	35.451	9904.65	23185		337	39.589	18028.3	42202		337	19.343	578.417	1354		337	64.46	11731.2	27460		337	25.116	740.335	1733		337	21.17	2016.81	4721
	338	50.65	16855.6	39456		338	30.502	2723.34	6375		338	27.698	4709.36	11024		338	65.286	27165.8	63589		338	38.845	5891.06	13790		338	22.565	1706.23	3994
	339	63.362	17107.2	40045		339	35.15	3799	8893		339	22.431	1935.6	4531		339	55.123	13211	30924		339	24.968	661.303	1548		339	18.753	1169.67	2738
	340	33.632	1522.97	3565		340	30.264	1176.48	2754		340	24.954	1620.34	3793		340	47.902	1248.31	2922		340	26.463	1390.53	3255		340	23.531	7237.6	16942
	341	32.779	2156.51	5048		341	31.955	3030.49	7094		341	26.27	1660.92	3888		341	48.357	7168.58	16780		341	25.742	3629.05	8495		341	29.528	8981.42	21024
	342	40.37	16176.8	37867		342	28.17	565.6	1324		342	21.286	636.515	1490		342	59.859	21710.8	50820		342	33.309	5151.16	12058		342	21.155	4383.06	10260
	343	34.073	5181.94	12130		343	29.276	2313.66	5416		343	23.506	1686.98	3949		343	82.325	22192.3	51947		343	32.099	1947.17	4558		343	16.034	404.13	946
	344	32.091	2412.83	5648		344	35.936	12987.4	30402		344	28.177	1974.05	4621		344	71.597	11623.1	27207		344	34.108	12108.5	28344		344	21.817	1174.37	2749
	345	59.774	13431.6	31441		345	34.368	1277.3	2990		345	20.696	698.458	1635		345	50.779	5011.17	11730		345	25.086	3129.23	7325		345	20.862	3493.63	8178
	346	28.074	1786.98	4183		346	31.272	2751.96	6442		346	19.983	503.659	1179		346	74.745	19191.1	44922		346	29.091	3429.98	8029		346	18.892	2978	6971
	347	51.387	9878.59	23124		347	29.329	914.614	2141		347	21.226	562.184	1316		347	65.236	18923.3	44295		347	41.854	5256.68	12305		347	15.338	445.568	1043
	348	27.05	693.347	1623		348	28.667	771.506	1806		348	24.703	2807.07	6571		348	72.464	15819.2	37029		348	41.481	16214.3	37955		348	26.744	11996.2	28081
	349	45.346	13754.2	32196		349	33.819	3438.45	8049		349	20.548	640.787	1500		349	51.16	18162.4	42514		349	30.063	5676.61	13288		349	22.139	6743.33	15785
	350	51.348	24941.3	58383		350	34.088	3815.24	8931		350	18.883	484.008	1133		350	72.822	31857	74570		350	25.082	782.2	1831		350	18.382	431.898	1011
	351	36.33	6487.47	15186		351	36.034	8220	19242		351	20.951	1100.87	2577		351	64.168	16804.3	39335		351	28.831	2118.48	4959		351	18.536	4624.43	10825
	352	37.551	7186.8	16823		352	33.843	4973.35	11642		352	23.034	856.092	2004		352	68.893	17659.1	41336		352	27.417	702.741	1645		352	25.522	12429.3	29095
	353	38.013	13397.4	31361		353	38.073	10929.7	25585		353	18.853	604.049	1414		353	72.103	25012.3	58548		353	29.771	3497.47	8187		353	17.373	875.757	2050
	354	38.636	10381.8	24302		354	32.442	1316.6	3082		354	18.483	473.755	1109		354	58.501	9622.05	22523		354	25.644	1106.44	2590		354	18.781	1612.67	3775
	355	58.148	15947.8	37331		355	30.025	2539.65	5945		355	32.505	2971.54	6956		355	96.04	26340.9	61658		355	27	3864.01	9045		355	18.801	2144.54	5020
	356	47.458	7399.97	17322		356	30.443	2054.78	4810		356	18.743	872.752	2043		356	42.114	6171.05	14445		356	27.578	1284.16	3006		356	33.862	13091.5	30645
	357	50.879	15497.6	36277		357	32.16	4904.57	11481		357	21.161	1627.17	3809		357	57.153	7837.59	18346		357	49.916	10875.2	25457		357	20.867	3075.4	7199
	358	67.371	22967.2	53762		358	31.89	4591.01	10747		358	20.35	695.468	1628		358	36.026	1169.7	2738		358	33.763	8033.89	18806		358	18.492	2986.12	6990
	359	27.468	727.523	1703		359	43.129	14371.1	33641		359	22.957	1588.72	3719		359	84.579	41516.7	97181		359	27.979	1123.53	2630		359	26.001	10307.9	24129
	360	37.238	2608.91	6107		360	30.833	632.242	1480		360	25.341	985.103	2306		360	81.338	15636.7	36602		360	26.887	1114.13	2608		360	25.887	11689.4	27363
	361	51.374	15538.6	36373		361	32.916	3684.09	8624		361	20.689	1078.23	2524		361	78.786	24839.7	58144		361	42.702	8884.02	20796		361	20.476	1268.35	2969
	362	25.895	630.548	1476		362	32.762	2827.15	6618		362	23.318	1065.84	2495		362	40.512	5209.4	12194		362	29.259	5024.71	11762		362	19.074	554.077	1297
	363	51.501	11550.6	27038		363	32.541	1848.88	4328		363	26.027	2901.91	6793		363	60.791	14283.8	33435		363	23.065	1054.33	2468		363	18.683	1133.36	2653
	364	28.683	771.952	1807		364	42.651	10276.1	24055		364	22.163	984.676	2305		364	81.531	18704.1	43782		364	27	1949.31	4563		364	18.018	1300.82	3045
	365	40.451	2488.44	5825		365	34.336	3711	8687		365	26.406	778.343	1822		365	36.094	1973.71	4620		365	21.8	651.905	1526		365	23.484	8908.8	20854
	366	51.459	9145.08	21407		366	32.577	4049.76	9480		366	19.03	544.669	1275		366	83.906	33300.6	77949		366	22.09	839.872	1966		366	19.116	3576.93	8373
	367	29.19	785.622	1839		367	34.904	1401.61	3281		367	22.781	1780.96	4169		367	49.897	6224.45	14570		367	26.119	747.597	1750		367	25.618	8787.9	20571
	368	54.684	22053	51622		368	29.738	825.759	1933		368	20.571	738.187	1728		368	54.983	8385.7	19629		368	23	913.777	2139		368	19.617	3896.91	9122
	369	28.454	1179.07	2760		369	31.452	4044.21	9467		369	22.931	568.165	1330		369	46.518	5445.22	12746		369	29.092	1478.96	3462		369	28.628	8414.1	19696
	370	41.432	5168.27	12098		370	32.096	1425.96	3338		370	21.212	1069.26	2503		370	90.613	28413.7	66510		370	29.45	2151.37	5036		370	15.676	910.788	2132
	371	46.972	13123.6	30720		371	32.115	2853.63	6680		371	27.467	5960.6	13953		371	68.985	23400	54774		371	26.858	4922.18	11522		371	19.613	930.012	2177
	372	44.403	6639.12	15541		372	30.421	1884.34	4411		372	19.553	634.806	1486		372	71.88	10747.7	25158		372	25.239	1531.08	3584		372	19.328	2138.56	5006
	373	30.742	814.244	1906		373	29.983	1511.4	3538		373	25.687	5398.85	12638		373	57.245	8486.1	19864		373	22.609	618.156	1447		373	18.457	1655.82	3876
	374	54.794	8871.67	20767		374	33.895	3171.03	7423		374	27.76	10590.1	24790		374	72.775	20612.9	48250		374	34.021	4839.73	11329		374	19.151	760.841	1781
	375	33.238	7937.39	18580		375	38.077	5254.01	12299		375	21.426	1244.84	2914		375	64.973	17403.7	40738		375	32.816	2972.02	6957		375	17.734	484.871	1135
	376	32.237	1914.29	4481		376	36.913	13182.7	30859		376	27.59	1237.57	2897		376	102.384	32148.4	75252		376	53.049	11625.8	27214		376	20.43	3045.93	7130
	377	62.597	15376.2	35993		377	39.128	4563.25	10682		377	20.828	569.446	1333		377	75.724	22774.6	53310		377	61.455	15620.9	36566		377	33.945	13123.5	30720
	378	57.429	15554.4	36410		378	32.774	1302.08	3048		378	20.415	1997.12	4675		378	56.718	7899.11	18490		378	31.766	13570.4	31766		378	27.221	8849.42	20715
	379	32.354	4409.14	10321		379	29.485	1272.17	2978		379	19.93	1089.77	2551		379	58.077	6748.63	15797		379	54.552	13167.1	30822		379	16.286	487.007	1140
	380	61.898	13538.8	31692		380	28.552	707.427	1656		380	22.537	1184.17	2772		380	92.628	40679.8	95222		380	46.283	9905.88	23188		380	16.053	898.399	2103
	381	32.136	4530.46	10605		381	28.485	803.118	1880		381	25.11	3207.35	7508		381	38.127	1156.46	2707		381	27.516	3232.61	7567		381	20.861	1024.85	2399
	382	42.869	14870.9	34810		382	30.418	4262.08	9977		382	24.223	2369.63	5547		382	42.373	8888.1	20805		382	33.398	10301	24113		382	26.656	6263.16	14661
	383	38.378	7935.25	18575		383	31.125	638.222	1494		383	23.781	1066.7	2497		383	38.005	3117.35	7297		383	22.946	548.95	1285		383	15.479	469.491	1099
	384	48.005	7526.42	17618		384	30.591	1502.86	3518		384	24.31	3551.67	8314		384	60.157	16910.2	39583		384	24.463	564.329	1321		384	16.151	365.682	856
	385	28.065	1103.03	2582		385	32.524	3765.26	8814		385	21.793	1666.47	3901		385	99.185	19745.6	46220		385	22.761	690.353	1616		385	20.117	885.156	2072
	386	40.098	11031.6	25823		386	33.248	5908.47	13831		386	20.676	980.404	2295		386	67.322	32729.4	76612		386	23.363	1127.8	2640		386	20.419	3122.82	7310
	387	58.072	26693.6	62485		387	29.319	588.668	1378		387	19.5	583.116	1365		387	51.034	6431.65	15055		387	36.917	8595.23	20120		387	15.804	1519.12	3556
	388	33.94	1217.95	2851		388	30.652	2068.88	4843		388	18.507	529.717	1240		388	55.157	10957.1	25648		388	29.478	3211.25	7517		388	18.694	678.819	1589
	389	39.57	7201.32	16857		389	28.129	745.02	1744		389	24.057	5734.62	13424		389	43.535	1599.47	3744		389	32.197	7688.72	17998		389	16.402	1674.62	3920
	390	42.499	13126.6	30727		390	29.391	1443.9	3380		390	24.076	1079.94	2528		390	86.94	16788.1	39297		390	49.977	9116.41	21340		390	20.213	2469.64	5781
	391	35.671	2544.83	5957		391	28.607	684.359	1602		391	22.748	1234.16	2889		391	78.386	33654.7	78778		391	38.556	10805.1	25293		391	16.456	400.712	938
	392	48.778	9939.68	23267		392	31.438	1719.01	4024		392	28.537	4108.3	9617		392	48.072	3142.13	7355		392	48.417	18532.7	43382		392	16.075	363.973	852
	393	32.082	2658.9	6224		393	35.805	15264.8	35733		393	24.524	3540.99	8289		393	51.368	12398.9	29023		393	24.345	1175.22	2751		393	15.571	465.647	1090
	394	60.392	14886.2	34846		394	37.577	14110.1	33030		394	23.826	1231.59	2883		394	41.477	1931.42	4521		394	22.447	450.694	1055		394	19.489	749.307	1754
	395	31.064	623.713	1460		395	36.913	10502	24584		395	20.55	1325.58	3103		395	92.204	23200.9	54308		395	47.756	19462.7	45559		395	20.075	1603.7	3754
	396	43.249	7556.75	17689		396	31.678	6644.52	15554		396	20.646	423.347	991		396	54.571	4569.44	10696		396	33.974	6777.93	15866		396	15.464	369.954	866
	397	55.243	13593.5	31820		397	29.597	847.118	1983		397	25.761	6041.77	14143		397	58.876	4477.16	10480		397	27.071	3272.77	7661		397	31.76	14775.5	34587
	398	33.38	2367.12	5541		398	38.296	6347.62	14859		398	24.94	1427.67	3342		398	47.024	5042.36	11803		398	36.55	5761.62	13487		398	25.173	12162.8	28471
	399	56.47	12110.3	28348		399	33.225	4343.24	10167		399	26.046	3905.38	9142		399	90.635	22380.2	52387		399	53.76	12447.7	29138		399	17.879	1764.33	4130
	400	27.621	1557.57	3646		400	33.628	1623.32	3800		400	20.456	1572.92	3682		400	94.281	23240.2	54400		400	22.755	952.652	2230		400	27.829	9962.7	23321
	401	62.408	27860.3	65216		401	28.411	679.66	1591		401	20.047	548.087	1283		401	48.173	8334.86	19510		401	29.329	4685.94	10969		401	27.011	10269.9	24040
	402	59.471	19943.9	46685		402	32.73	6473.64	15154		402	18.591	524.164	1227		402	66.944	13298.6	31129		402	61.039	4719.69	11048		402	16.922	1200	2809
	403	56.528	24607.6	57602		403	32.526	6072.08	14214		403	19.648	453.25	1061		403	83.363	25143	58854		403	25.559	2423.92	5674		403	16.904	1509.29	3533
	404	69.771	24679.4	57770		404	28.633	1100.87	2577		404	29.273	1925.78	4508		404	37.892	2250.11	5267		404	37.348	3717.48	8702		404	15.547	352.012	824
	405	37.105	7386.73	17291		405	34.899	9168.79	21463		405	22.719	1931.33	4521		405	42.637	3916.23	9167		405	48.146	3229.19	7559		405	15.638	387.469	907
	406	44.414	5312.67	12436		406	29.254	737.331	1726		406	19.907	918.461	2150		406	97.645	27364.9	64055		406	25.39	889.427	2082		406	15.472	475.899	1114
	407	31	2463.24	5766		407	34.74	4288.99	10040		407	19.977	751.002	1758		407	34.648	799.31	1871		407	25.73	1220.08	2856		407	19.291	5175.51	12115
	408	30.631	2198.37	5146		408	33.425	3826.77	8958		408	24.953	7632.2	17866		408	84.711	16285.2	38120		408	24.831	1760.91	4122		408	20.214	3272.77	7661
	409	39.573	2772.53	6490		409	38.849	12729	29797		409	22.613	2299.14	5382		409	71.772	11835.4	27704		409	32.637	3151.01	7376		409	17.718	1286.72	3012
	410	45.937	6829.23	15986		410	35.819	8186.25	19163		410	27.333	1120.95	2624		410	41.053	2332.57	5460		410	27.692	1265.79	2963		410	19.721	572.873	1341
	411	39.151	6305.48	14760		411	29.824	1669.03	3907		411	27.588	3064.24	7173		411	39.065	1034.7	2422		411	32.097	7198.72	16851		411	15.392	335.351	785
	412	28.171	914.637	2141		412	32.792	2157.31	5050		412	18.469	386.608	905		412	68.791	8728.33	20431		412	24.867	1200.43	2810		412	22.299	6058.53	14182
	413	47.774	8775.98	20543		413	31.717	3346.61	7834		413	22.28	1770.28	4144		413	36.867	2362.47	5530		413	22	479.317	1122		413	19.614	846.281	1981
	414	28.462	632.257	1480		414	35.899	5183.53	12134		414	21.241	2558.88	5990		414	53.156	10196.2	23867		414	51.177	10494.1	24565		414	17.98	2319.69	5430
	415	28.233	2846.44	6663		415	31.55	1469.11	3439		415	26.654	5397.14	12634		415	58.61	10791.7	25261		415	36.084	1649.41	3861		415	21.412	7455.04	17451
	416	54.627	14468.9	33869		416	34.479	9500.29	22239		416	28.124	1453.73	3403		416	66.52	7104.5	16630		416	25.317	4098.97	9595		416	16.772	566.038	1325
	417	45.766	7175.26	16796		417	33.355	9361.45	21914		417	21.167	488.28	1143		417	90.247	21513.4	50358		417	52.338	16791.5	39306		417	17.711	2118.48	4959
	418	49.806	8319.31	19474		418	38.603	19228.3	45011		418	24.676	3742.2	8760		418	56.994	8108.02	18979		418	57.326	5853.05	13701		418	26.008	6710.86	15709
	419	39.323	7593.06	17774		419	42.682	19272.7	45115		419	22.872	1143.16	2676		419	53.156	8288.73	19402		419	24.889	1148.31	2688		419	16.8	430.616	1008
	420	54.256	19817.4	46389		420	29.548	1451.59	3398		420	26.972	2039.41	4774		420	48.302	2661.95	6231		420	27.012	969.313	2269		420	16.81	718.121	1681
	421	47.382	18581.9	43497		421	31.891	2002.67	4688		421	21.484	1174.78	2750		421	44.342	6365	14899		421	36.534	4385.62	10266		421	22.314	5128.52	12005
	422	52.123	15920.9	37268		422	30.989	4977.62	11652		422	20.776	434.881	1018		422	65.343	10663.6	24961		422	27.182	1021.86	2392		422	15.434	349.449	818
	423	34.068	9358.26	21906		423	34.249	7096.06	16611		423	29.783	1641.27	3842		423	48.663	3700.49	8662		423	30.173	6857.39	16052		423	22.87	2637.95	6175
	424	61.447	15802.6	36991		424	29.989	1165.8	2729		424	26.869	3420.52	8007		424	35.278	813.835	1905		424	22.559	655.322	1534		424	18.011	1423.43	3332
	425	58.222	18032.6	42211		425	38.008	8589.09	20106		425	24.465	1348.22	3156		425	73.278	16904.7	39570		425	26.914	1069.28	2503		425	16.821	402.421	942
	426	54.376	13403.4	31375		426	31.448	2700.27	6321		426	20.755	975.278	2283		426	65.585	22947.2	53714		426	25.988	910.36	2131		426	16.816	624.992	1463
	427	69.554	18778.9	43958		427	28.944	877.876	2055		427	21.527	1885.2	4413		427	57.065	10872.9	25451		427	27.538	611.748	1432		427	18.326	3820.44	8943
	428	48.288	13594.4	31822		428	35.199	14811.1	34671		428	21.042	431.463	1010		428	53.477	9526.78	22300		428	62.409	11730.9	27460		428	26.204	8350.88	19548
	429	38.898	3921.7	9180		429	31.135	1383.24	3238		429	19.733	632.243	1480		429	51.022	3879.92	9082		429	25.236	2285.51	5350		429	16.271	486.579	1139
	430	49.51	21023.8	49213		430	32.82	7809.47	18281		430	22.212	2277.36	5331		430	73.789	28623.1	67000		430	21.34	428.48	1003		430	16.521	338.769	793
	431	40.872	9166.87	21458		431	30.296	918.886	2151		431	32.335	10056.1	23540		431	51.168	7279.23	17039		431	23.296	537.416	1258		431	21.969	2121.04	4965
	432	41.323	19312.5	45207		432	38.748	15923.9	37276		432	19.981	452.396	1059		432	39.33	1629.81	3815		432	46.215	5231.9	12247		432	22.485	4793.17	11220
	433	36.879	11579.7	27106		433	28.95	742.03	1737		433	26.609	5410.81	12666		433	58.662	17943.7	42002		433	26.373	1239.3	2901		433	20.559	4101.53	9601
	434	43.608	12165	28476		434	31.228	760.399	1780		434	29.832	7531.81	17631		434	90.457	20133.5	47128		434	28.259	9368.03	21929		434	18.855	2778.93	6505
	435	39.999	11892.8	27839		435	29.694	621.562	1455		435	26.435	5635.08	13191		435	43.523	1636.21	3830		435	33.833	6402.85	14988		435	22.601	6488.29	15188
	436	65.376	25191.6	58969		436	30.756	1182.46	2768		436	20.078	548.941	1285		436	84.691	18488.4	43277		436	27.612	2005.27	4694		436	20.361	1974.51	4622
	437	45.287	8357.75	19564		437	35.256	5527.42	12939		437	23.47	3288.52	7698		437	45.629	2261.22	5293		437	35.155	4955.93	11601		437	18.23	981.275	2297
	438	26.843	802.71	1879		438	31.768	1289.26	3018		438	25.577	4337.7	10154		438	35.143	1366.22	3198		438	31.818	2392.31	5600		438	23.708	6795.88	15908
	439	31.818	2759.29	6459		439	32.915	6932.02	16227		439	19.439	473.328	1108		439	34.043	683.536	1600		439	23.644	595.942	1395		439	21.682	3028.84	7090
	440	28.245	1327.31	3107		440	29.233	1073.96	2514		440	18.653	390.453	914		440	48.719	1998.06	4677		440	24.808	2151.37	5036		440	24.02	2524.32	5909
	441	38	3473.99	8132		441	28.512	974.421	2281		441	20.764	789.45	1848		441	34.6	812.98	1903		441	23.701	779.637	1825		441	15.118	329.37	771
	442	30.112	1723.75	4035		442	34.378	15155.9	35478		442	23.297	5463.78	12790		442	45.522	1341.87	3141		442	23.646	969.74	2270		442	24.924	10721.8	25098
	443	47.996	16423.7	38445		443	30.22	3162.92	7404		443	27.094	1840.34	4308		443	35.475	924.482	2164		443	29.31	3268.07	7650		443	19.032	1276.47	2988
	444	28.383	569.886	1334		444	31.155	944.945	2212		444	22.242	1691.25	3959		444	44.631	2688.43	6293		444	63.007	18707	43790		444	22.149	3056.18	7154
	445	63.272	14298.8	33471		445	28.732	687.349	1609		445	26.964	3893.42	9114		445	40.438	3783.37	8856		445	35.084	3911.86	9157		445	17.548	2091.57	4896
	446	27.457	950.094	2224		446	28.717	650.184	1522		446	22.526	1664.77	3897		446	48.791	2688.86	6294		446	21.67	814.667	1907		446	17.068	1064.58	2492
	447	29.654	2014.25	4715		447	32.899	3766.54	8817		447	18.764	577.136	1351		447	63.457	16374.1	38328		447	22.913	900.534	2108		447	18.885	911.642	2134
	448	69.872	24327.4	56946		448	31.082	1287.98	3015		448	19.354	396.861	929		448	58.697	6043.31	14146		448	27.575	4075.9	9541		448	17.033	1091.49	2555
	449	56.738	25789.7	60369		449	35.445	9524.21	22295		449	21.363	830.46	1944		449	43.691	2295.83	5374		449	22.433	575.009	1346		449	26.439	12311	28818
	450	55.455	23169.2	54235		450	30.417	4989.58	11680		450	28.7	6461.27	15125		450	34.717	889.878	2083		450	22.13	652.332	1527		450	16.143	386.188	904
	451	32.964	1563.13	3659		451	42.126	14180.6	33195		451	19.928	587.388	1375		451	75.996	16298.1	38150		451	25.917	1206.84	2825		451	27.355	8390.61	19641
	452	58.073	14662	34321		452	35.321	2444.38	5722		452	23.426	610.456	1429		452	69.261	20150.2	47167		452	33.131	2264.58	5301		452	22.49	4390.75	10278
	453	56.437	12802.3	29968		453	30.652	903.508	2115		453	21.449	448.978	1051		453	43.965	1070.59	2506		453	32.927	2897.69	6783		453	19.42	1443.5	3379
	454	63.762	26040.4	60956		454	34.858	3767.39	8819		454	22.343	1947.14	4558		454	89.845	17080.3	39981		454	26.246	728.8	1706		454	23.463	5131.94	12013
	455	33.69	6821.97	15969		455	32.226	2918.56	6832		455	24.334	8087.59	18932		455	60.975	14379	33658		455	21.15	722.82	1692		455	21.532	8931.87	20908
	456	50.445	11658.7	27291		456	34.167	2889.94	6765		456	26.614	4001.93	9368		456	72.526	17505.8	40977		456	39.996	9260.81	21678		456	16.581	439.16	1028
	457	32.958	2027.49	4746		457	28.688	588.241	1377		457	27.116	5096.82	11931		457	38.421	3315.58	7761		457	44.45	10462.9	24492		457	17.351	1437.95	3366
	458	47.422	9501.37	22241		458	29.345	689.485	1614		458	29.677	1217.07	2849		458	81.308	24558.2	57485		458	38.061	9349.24	21885		458	19.591	2761.84	6465
	459	31.176	8004.46	18737		459	31.2	1332.83	3120		459	22.031	602.34	1410		459	38.869	4798.85	11233		459	31.789	1928.37	4514		459	17.952	483.162	1131
	460	33.969	8387.66	19634		460	33.316	3558.07	8329		460	18.928	557.912	1306		460	66.221	25461.3	59599		460	31.341	6051.69	14166		460	18.372	1538.34	3601
	461	28.353	2640.53	6181		461	37.604	4096.33	9589		461	25.573	1638.71	3836		461	70.54	16002	37457		461	56.124	19924.1	46639		461	16.113	488.715	1144
	462	64.981	10132.3	23718		462	29.957	601.484	1408		462	28.584	5433.87	12720		462	65.64	18788.3	43979		462	33.203	2439.73	5711		462	23.37	8985.27	21033
	463	28.495	1278.18	2992		463	33.864	7898.75	18490		463	20.235	734.769	1720		463	70.909	15298	35809		463	32.409	3585.9	8394		463	16.551	756.569	1771
	464	56.68	13922.9	32591		464	36.456	6494.15	15202		464	25.258	1963.8	4597		464	93.03	44830.6	104938		464	26.548	2461.09	5761		464	22.735	4574.44	10708
	465	42.455	12822.9	30016		465	29.883	1199.98	2809		465	21.466	944.52	2211		465	50.408	4586.95	10737		465	27.344	2920.33	6836		465	18.248	849.698	1989
	466	34.53	3982.79	9323		466	31.183	1385.38	3243		466	20.474	830.887	1945		466	64.073	31669.9	74132		466	29.925	1866.43	4369		466	17.306	532.29	1246
	467	47.125	9824.33	22997		467	30.193	4153.14	9722		467	26.246	2825.44	6614		467	41.647	8308.81	19449		467	27.391	3650.84	8546		467	20.593	2744.75	6425
	468	37.595	6584.87	15414		468	32.297	4870.4	11401		468	26.528	1994.56	4669		468	73.488	11898.6	27852		468	27.836	1379.42	3229		468	23.637	4927.74	11535
	469	49.981	21501.4	50331		469	39.559	18285	42803		469	21.721	797.994	1868		469	47.111	1630.23	3816		469	32.622	6898.4	16148		469	16.56	353.721	828
	470	26.758	754.436	1766		470	28.846	640.785	1500		470	20.604	422.492	989		470	80.701	17203.7	40270		470	29.429	4890.57	11448		470	20.889	4997.37	11698
	471	42.398	11139.3	26075		471	31.456	4447.91	10412		471	18.182	427.191	1000		471	89.284	21207.6	49642		471	34.133	4724.39	11059		471	18.855	1772.02	4148
	472	55.089	12120.1	28371		472	40.143	10340.6	24206		472	32.462	1442.2	3376		472	49.494	6554.68	15343		472	24.155	598.505	1401		472	18.467	725.811	1699
	473	30.919	1954.87	4576		473	32.591	1531.48	3585		473	22.532	4033.11	9441		473	57.872	20248.5	47397		473	35.846	3874.26	9069		473	25.328	3927.66	9194
	474	52.335	17148.3	40141		474	30.9	1584.02	3708		474	20.83	889.84	2083		474	63.48	10332.5	24186		474	24.853	1008.62	2361		474	16.717	756.996	1772
	475	47.557	9122.01	21353		475	36.031	9404.59	22015		475	26.421	1365.73	3197		475	42.373	1357.67	3178		475	29.73	2679.82	6273		475	19.081	1002.63	2347
	476	29.011	1078.25	2524		476	30.2	709.563	1661		476	18.882	887.277	2077		476	49.544	9334.11	21849		476	48.789	7899.32	18491		476	18.694	575.009	1346
	477	56.198	9843.13	23041		477	35.656	5803.38	13585		477	22.906	626.263	1466		477	40.832	6960.1	16292		477	21.492	560.057	1311		477	16.422	631.4	1478
	478	62.079	20791.9	48670		478	35.406	13052.8	30555		478	27.707	4367.6	10224		478	46.711	9059.84	21207		478	28.282	2440.58	5713		478	18.424	1298.68	3040
	479	76.847	17596.4	41190		479	32.6	1114.11	2608		479	27.448	3165.91	7411		479	38.252	1813.93	4246		479	34.133	1428.98	3345		479	18.124	1494.34	3498
	480	41.128	11666.4	27309		480	35.306	10980.1	25703		480	22.203	2892.94	6772		480	46.734	3753.47	8786		480	29.867	7846.78	18368		480	19.814	2598.65	6083
	481	29.657	1811.76	4241		481	31.66	676.242	1583		481	24.093	2202.6	5156		481	39.711	2409.04	5639		481	22.803	642.934	1505		481	16.939	824.921	1931
	482	28.295	1269.21	2971		482	32.836	2132.11	4991		482	26.475	1119.67	2621		482	63.02	5330.73	12478		482	44.916	6830.9	15990		482	18.05	1835.25	4296
	483	33.565	8201.83	19199		483	29.162	847.118	1983		483	19.923	1208.52	2829		483	41.052	3700.49	8662		483	33.727	11079.8	25936		483	17.901	1238.88	2900
	484	36.109	7049.66	16502		484	36.565	15479.7	36236		484	23.252	3268.01	7650		484	39.54	1689.19	3954		484	21.667	860.805	2015		484	25.382	9259.96	21676
	485	33.101	11086.3	25951		485	38.703	13226.7	30962		485	22.094	1000.48	2342		485	70.761	26572	62199		485	20.873	704.45	1649		485	24.552	11463.9	26835
	486	47.092	20861.9	48834		486	37.072	7031.55	16460		486	26.816	3539.71	8286		486	73.744	20792.7	48671		486	38.756	7400.78	17324		486	24.221	9685.02	22671
	487	63.569	17651.9	41320		487	34.649	5224.97	12231		487	26.47	3731.52	8735		487	61.273	4607.03	10784		487	26.512	1370.45	3208		487	17.752	1865.58	4367
	488	55.463	15211.3	35607		488	30.259	1499.44	3510		488	34.633	12205.7	28572		488	39.889	1380.32	3231		488	24.254	652.759	1528		488	18.207	941.119	2203
	489	37.316	7508.48	17576		489	34.177	2963.85	6938		489	25.794	10511.9	24607		489	37.958	778.376	1822		489	32.326	3977.22	9310		489	17.358	496.832	1163
	490	28.769	2605.5	6099		490	31.655	743.738	1741		490	31.754	9278.6	21720		490	51.996	6130.89	14351		490	33.059	1440.51	3372		490	21.608	5067.86	11863
	491	35.83	1714.36	4013		491	38.598	9233.72	21615		491	19.662	621.563	1455		491	67.072	24269.8	56810		491	28.366	3805.06	8907		491	18.737	2713.57	6352
	492	30.411	1831.84	4288		492	39.987	13631.6	31910		492	25.389	780.906	1828		492	40.429	4266.12	9986		492	25.204	1001.35	2344		492	19.379	1854.47	4341
	493	27.869	726.241	1700		493	29.766	1360.6	3185		493	25.587	2065.9	4836		493	39.331	4066.18	9518		493	33.643	5677.04	13289		493	23.553	4547.96	10646
	494	31.73	1504.6	3522		494	34.6	1995.41	4671		494	24.467	1254.23	2936		494	78.8	33866.2	79273		494	21.121	523.318	1225		494	17.534	434.461	1017
	495	43.636	2255.62	5280		495	29.423	892.401	2089		495	27.068	7354.1	17215		495	85.64	20451.8	47873		495	26.229	5087.08	11908		495	17.545	1319.19	3088
	496	56.374	13896	32528		496	33.471	3245.79	7598		496	25.106	5051.54	11825		496	90.317	26160.2	61235		496	20.567	527.163	1234		496	23.407	8039.45	18819
	497	58.396	10028.5	23475		497	34.879	2458.48	5755		497	25.215	1551.13	3631		497	42.87	8186.62	19163		497	30.693	3369.74	7888		497	20.666	7407.2	17339
	498	34.518	8596.99	20124		498	29.347	940.246	2201		498	22.67	1994.98	4670		498	64.098	8680.48	20319		498	34.405	10023.8	23464		498	21.461	3777.29	8842
	499	30.708	2243.23	5251		499	32.911	2699.42	6319		499	19.137	416.939	976		499	51.629	7013.93	16418		499	24.72	1320.04	3090		499	25.188	10727.8	25112
	500	43.298	5715.52	13379		500	31.622	999.625	2340		500	24.076	2293.59	5369		500	55.648	11696.6	27379		500	29.857	4196.37	9823		500	19.108	2726.38	6382
	501	51.414	14957.6	35013		501	32.663	2525.55	5912		501	25.968	4559.41	10673		501	76.384	24898.2	58281		501	29.509	3491.92	8174		501	17.823	730.937	1711
	502	46.939	17325.1	40555		502	28.605	989.8	2317		502	19.721	572.864	1341		502	51.502	9945.02	23279		502	25.665	4188.25	9804		502	17.238	1112	2603
	503	56.844	13064.6	30582		503	28.812	849.254	1988		503	24.117	1761.74	4124		503	40.922	9003.45	21075		503	50.777	11475	26861		503	16.569	460.093	1077
	504	41.738	15655.2	36646		504	39.843	9105.99	21316		504	21.868	1774.98	4155		504	84.758	17380.6	40684		504	31.547	1280.31	2997		504	16.231	360.556	844
	505	59.162	16049.1	37568		505	34.056	2327.76	5449		505	23.888	2653.29	6211		505	94.634	42369	99176		505	23.917	2574.72	6027		505	19.104	1411.89	3305
	506	59.809	17962.1	42046		506	30.163	631.387	1478		506	24.929	2097.94	4911		506	35.522	2731.58	6394		506	24.362	2903.67	6797		506	21.361	2655.47	6216
	507	49.334	6364.86	14899		507	42.021	19261.6	45089		507	21.818	2050.52	4800		507	74.453	13963.4	32685		507	50.532	15909.7	37242		507	15.596	313.137	733
	508	41.23	7961.31	18636		508	32.14	1867.25	4371		508	29.191	7295.15	17077		508	47.461	17579.3	41149		508	23.019	511.356	1197		508	23.454	9849.07	23055
	509	61.356	16277.2	38102		509	32.97	2309.82	5407		509	23.445	10366.2	24266		509	83.133	20527.9	48051		509	29.309	1214.53	2843		509	25.938	7701.11	18027
	510	59.253	9922.59	23227		510	31.028	2372.61	5554		510	25.694	932.986	2184		510	42.43	3371.54	7892		510	46.456	6827.06	15981		510	19.494	3739.27	8753
	511	66.558	21296.8	49852		511	30.923	2562.72	5999		511	26.207	1623.33	3800		511	70.459	12913.3	30227		511	34.196	7012.03	16414		511	16.985	2401.71	5622
	512	27.425	1487.94	3483		512	29.387	941.527	2204		512	19.718	598.068	1400		512	51.012	5339.27	12498		512	29.947	5846.64	13686		512	27.522	6807.41	15935
	513	37.809	17751	41552		513	31.112	2365.78	5538		513	22.337	935.122	2189		513	43.105	6463.69	15130		513	21.283	481.88	1128		513	25.097	9531.23	22311
	514	29.702	1065.87	2495		514	31.213	2320.07	5431		514	19.577	593.796	1390		514	42.803	4260.56	9973		514	21.738	603.631	1413		514	16.083	412.247	965
	515	45.193	12008.6	28110		515	32.556	1001.33	2344		515	19.404	431.036	1009		515	35.948	1474.3	3451		515	57.411	19890.4	46560		515	23.673	2538.41	5942
	516	47.023	7111.18	16646		516	40.756	6076.35	14224		516	24.777	994.929	2329		516	49.09	1635.79	3829		516	38.446	4122.46	9650		516	21.103	5941.05	13907
	517	28.655	4749.62	11118		517	37.495	13887.1	32508		517	26.35	2442.68	5718		517	35.49	773.25	1810		517	23.317	1006.05	2355		517	18.622	588.68	1378
	518	37.45	6399.47	14980		518	39.923	6617.18	15490		518	21.029	1257.65	2944		518	92.302	14116.7	33044		518	26.939	2842.58	6654		518	20.237	3103.6	7265
	519	39.995	6834.35	15998		519	34.203	3959.63	9269		519	28.245	10943.8	25618		519	35.333	1539.66	3604		519	31.974	3688	8633		519	17.929	1401.64	3281
	520	69.425	21354	49986		520	30.481	677.097	1585		520	23.07	561.757	1315		520	80.444	9828.82	23007		520	22.341	1173.94	2748		520	19.317	3284.3	7688
	521	50.505	19698.6	46111		521	31.141	1130.77	2647		521	19.556	526.3	1232		521	33.46	714.722	1673		521	24.82	1887.36	4418		521	32.544	14917.8	34920
	522	52.453	12369.2	28954		522	46.033	2969.4	6951		522	21.477	981.686	2298		522	69.081	14962.6	35024		522	26.048	2091.99	4897		522	15.854	325.098	761
	523	36.362	2749.46	6436		523	36.078	12314.2	28826		523	36.539	11300.9	26454		523	35.5	909.957	2130		523	41.359	9346.67	21879		523	19.652	747.171	1749
	524	53.785	6732.25	15759		524	32.454	8512.62	19927		524	33.652	8884.3	20797		524	59.154	11826.9	27684		524	39.145	11404.9	26697		524	15.655	367.818	861
	525	27.295	711.289	1665		525	34.927	3461.52	8103		525	19.921	646.768	1514		525	61.794	13463.5	31515		525	23.231	516.056	1208		525	21.6	5167.4	12096
	526	52.403	13454.3	31494		526	32.312	1104.29	2585		526	25.617	3939.56	9222		526	51.518	8407.49	19680		526	25	1174.8	2750		526	21.778	8987.41	21038
	527	44.561	9270.68	21701		527	38.475	7445.5	17429		527	29.353	8388.76	19637		527	61.717	27473.4	64309		527	22.185	511.784	1198		527	19.034	1423	3331
	528	34	3979.8	9316		528	30.083	1233.73	2888		528	21.446	677.953	1587		528	60.794	12102.9	28330		528	21.296	645.924	1512		528	23.47	6767.68	15842
	529	55.463	17438.8	40821		529	30.474	2252.15	5272		529	20.153	2143.65	5018		529	38.911	1313.24	3074		529	30.918	805.696	1886		529	25.577	6872.77	16088
	530	31.639	1608.41	3765		530	32.463	2607.14	6103		530	30.823	3423.51	8014		530	40.759	3465.1	8111		530	24.926	1150.02	2692		530	16.16	345.177	808
	531	48.063	12052.6	28213		531	37.145	2634.06	6166		531	23.059	1664.77	3897		531	35.24	752.744	1762		531	38.709	4315.98	10103		531	17.039	1695.98	3970
	532	56.296	18422.2	43123		532	29.553	959.469	2246		532	30.422	4002.78	9370		532	47.956	7006.67	16401		532	24.706	1868.14	4373		532	17.86	381.488	893
	533	49.69	9446.26	22112		533	37.832	15676.6	36697		533	23.765	1035.51	2424		533	35.792	810.417	1897		533	22.528	510.075	1194		533	18.145	589.107	1379
	534	30.693	983.416	2302		534	30.825	3766.11	8816		534	25.688	5421.06	12690		534	33.888	1158.17	2711		534	31.55	2695.62	6310		534	20.283	3855.89	9026
	535	29.671	4271.58	9999		535	28.763	724.942	1697		535	23.046	1703.21	3987		535	43.68	5542.19	12973		535	40.44	2003.99	4691		535	18.037	2743.04	6421
	536	35.921	3867.02	9052		536	37.877	9837.77	23029		536	25.041	791.586	1853		536	50.514	5287.15	12376		536	36.444	12439.6	29119		536	19.279	1507.16	3528
	537	39.003	5198.6	12169		537	27.827	891.546	2087		537	24.69	1328.99	3111		537	41.262	2291.55	5364		537	24.364	686.935	1608		537	15.255	332.361	778
	538	38.533	7720.37	18072		538	40.75	9835.63	23024		538	22.706	824.479	1930		538	47.294	3919.65	9175		538	39.594	12263.2	28706		538	16.698	684.8	1603
	539	28.723	576.721	1350		539	28.353	617.717	1446		539	21.654	1443.05	3378		539	73.394	17433.2	40807		539	22.34	477.181	1117		539	21.55	2025.35	4741
	540	44.397	12517.8	29302		540	28.554	1366.15	3198		540	21.538	1711.33	4006		540	61.748	16829.9	39395		540	35.579	7842.94	18359		540	15.83	358.42	839
	541	31.833	1060.74	2483		541	30.137	656.592	1537		541	24.239	6533.89	15295		541	60.791	10206.5	23891		541	40.583	11893.2	27840		541	19.327	1238.45	2899
	542	42.473	17563.9	41114		542	36.369	8840.28	20694		542	18.708	383.618	898		542	52.686	3578.74	8377		542	21.939	459.238	1075		542	17.449	365.255	855
	543	63.73	19330	45248		543	29.137	995.781	2331		543	31.236	6685.12	15649		543	99.005	17933.4	41978		543	37.807	4102.39	9603		543	16.347	502.813	1177
	544	28.485	803.137	1880		544	32.01	1326.43	3105		544	19.814	1642.12	3844		544	42.829	3110.51	7281		544	37.161	12255.5	28688		544	21.469	1641.72	3843
	545	51.169	9202.76	21542		545	34.113	5042.13	11803		545	27.657	1276.02	2987		545	65.321	17050.4	39911		545	25.622	897.544	2101		545	25.775	8522.61	19950
	546	28.247	880.888	2062		546	34.62	4510.7	10559		546	27.192	1812.15	4242		546	63.637	9814.29	22973		546	26.637	3072.41	7192		546	31.112	8426.49	19725
	547	38.423	3840.96	8991		547	31.788	1534.47	3592		547	35.844	9983.46	23370		547	36.567	1624.68	3803		547	36.493	7405.06	17334		547	19.149	3893.92	9115
	548	29.824	1082.95	2535		548	34.358	2832.7	6631		548	25.297	1707.48	3997		548	38.531	1053.5	2466		548	47.719	9132.65	21378		548	25.158	9135.22	21384
	549	42.638	6939.87	16245		549	34.782	8261.43	19339		549	19.233	739.468	1731		549	39.771	815.544	1909		549	26.398	2210.32	5174		549	25.016	7983.06	18687
	550	52.367	16890.2	39537		550	28.691	833.448	1951		550	29.685	4945.6	11577		550	54.68	23243.2	54407		550	24.512	1350.8	3162		550	26.853	4531.3	10607
	551	38.774	3660.68	8569		551	43.139	5823.46	13632		551	21.357	1687.83	3951		551	76.335	12555.3	29389		551	25.515	1417.02	3317		551	16.825	409.684	959
	552	55.03	16997	39787		552	29.58	631.814	1479		552	21.384	1141.88	2673		552	47.669	3563.78	8342		552	30.35	5328.87	12474		552	27.293	9560.71	22380
	553	29.923	664.724	1556		553	31.448	2431.57	5692		553	24.945	2898.49	6785		553	91.314	18529.8	43374		553	23.229	2123.6	4971		553	17.658	1123.96	2631
	554	34.593	2467.94	5777		554	40.929	18463.6	43221		554	34.017	8791.6	20580		554	37.121	919.783	2153		554	26.53	2436.74	5704		554	21.01	2764.4	6471
	555	32.632	947.958	2219		555	30.289	983.392	2302		555	27.541	3000.16	7023		555	38.558	856.556	2005		555	24.518	890.281	2084		555	16.275	354.575	830
	556	26.275	572.449	1340		556	33.828	2355.53	5514		556	22.64	1102.58	2581		556	36.658	1832.3	4289		556	29.624	2252.62	5273		556	25.875	8113.36	18992
	557	34.498	6307.62	14765		557	36.257	5668.82	13270		557	19.83	448.978	1051		557	65.281	11601.7	27157		557	25.934	675.828	1582		557	18.513	1510.58	3536
	558	46.602	15687.7	36722		558	34.08	5998.18	14041		558	22.451	1083.79	2537		558	41.389	2634.6	6167		558	29.522	4086.15	9565		558	17.356	1935.21	4530
	559	36.715	6775.83	15861		559	29.459	767.661	1797		559	31.716	14632.6	34253		559	37.393	894.577	2094		559	38.892	5532.65	12951		559	20.061	2099.68	4915
	560	28.173	1672.92	3916		560	30.979	1257.22	2943		560	19.548	701.448	1642		560	58.478	4646.76	10877		560	43.988	8099.25	18959		560	26.074	11016.2	25787
	561	47.374	7528.56	17623		561	35.648	5360.38	12548		561	20	410.104	960		561	46.516	6895.6	16141		561	57.127	10957.6	25650		561	24.659	9723.04	22760
	562	38.003	5974.4	13985		562	30.678	2725.9	6381		562	20.456	498.105	1166		562	88.874	22325.1	52258		562	52.832	10472.3	24514		562	16.19	546.387	1279
	563	44.453	11318.3	26494		563	36.021	4354.78	10194		563	22.249	3934.86	9211		563	36.222	835.623	1956		563	22.714	883.019	2067		563	16.517	613.885	1437
	564	63.405	26030.2	60932		564	31.356	1995.83	4672		564	22.185	767.663	1797		564	44.68	1908.77	4468		564	37.222	14088.6	32979		564	28.996	6366.97	14904
	565	33.315	3614.97	8462		565	31.716	1002.62	2347		565	23.23	1210.66	2834		565	48.926	4493.82	10519		565	27.962	5411.32	12667		565	21.86	6079.47	14231
	566	42.279	10873.1	25452		566	31.889	1226.04	2870		566	23.485	1344.37	3147		566	50.531	3864.11	9045		566	25.676	1118.83	2619		566	20.406	1438.38	3367
	567	52.593	8942.16	20932		567	31.039	1697.23	3973		567	25.997	7418.61	17366		567	73.591	15750.8	36869		567	49.425	5215.24	12208		567	17.826	1096.62	2567
	568	37.81	18413.6	43103		568	28.75	589.523	1380		568	19.965	724.944	1697		568	46.781	9213.21	21566		568	20.804	453.257	1061		568	21.234	8027.92	18792
	569	38.561	3788.84	8869		569	29.82	636.941	1491		569	21.038	718.963	1683		569	62.089	11060.9	25891		569	32.036	2655.04	6215		569	16.575	948.808	2221
	570	48.813	13596.1	31826		570	30.76	1261.49	2953		570	23.291	1880.5	4402		570	76.987	12333.5	28870		570	51.102	6178.14	14462		570	16.437	498.541	1167
	571	32.81	2579.01	6037		571	33.294	6442.89	15082		571	29.639	6343.36	14849		571	53.171	11539.4	27011		571	34.225	2470.91	5784		571	18.671	1379.85	3230
	572	34.215	1563.98	3661		572	31.941	927.857	2172		572	29.696	2169.28	5078		572	78.796	21106.3	49405		572	25.435	1673.34	3917		572	17.996	2075.76	4859
	573	62.351	14783.3	34605		573	37.082	11072.8	25920		573	28.087	5099.38	11937		573	38.045	1088.96	2549		573	26.778	720.684	1687		573	16.816	818.94	1917
	574	50.003	16405.4	38402		574	36.392	1228.17	2875		574	19.7	504.94	1182		574	78.121	31738.7	74293		574	36.463	11745	27493		574	32.865	15823	37039
	575	39.126	3994.75	9351		575	34.456	3326.53	7787		575	25.474	1882.63	4407		575	42.183	2558.99	5990		575	23.047	630.118	1475		575	15.927	374.226	876
	576	27.567	789.04	1847		576	34.013	12132.6	28401		576	20.529	596.359	1396		576	60.732	15204	35589		576	37.467	4177.57	9779		576	22.779	6607.48	15467
	577	36.184	4451.86	10421		577	39.102	7667.21	17948		577	20.987	699.312	1637		577	64.806	10714.4	25080		577	39.042	7855.75	18389		577	17.227	485.725	1137
	578	53.283	8035.22	18809		578	35.422	3692.21	8643		578	24.646	6485.62	15182		578	96	39125.6	91584		578	22.6	482.734	1130		578	17.6	451.122	1056
	579	44.748	4473.22	10471		579	29.986	922.304	2159		579	27.423	3104.4	7267		579	76.212	28684.2	67143		579	43.394	20039.4	46909		579	27.123	8133.86	19040
	580	51.118	7555.9	17687		580	32.196	701.447	1642		580	20.732	991.938	2322		580	40.235	2629.9	6156		580	38.977	5727.88	13408		580	17.681	2250.91	5269
	581	28.453	777.932	1821		581	39.875	5450.95	12760		581	19.145	507.076	1187		581	40.788	4025.17	9422		581	45.831	5442.93	12741		581	16.085	405.412	949
	582	41.611	4337.37	10153		582	34.537	6890.15	16129		582	18.89	952.21	2229		582	35.517	2291.13	5363		582	25.836	2218.44	5193		582	20.21	1398.65	3274
	583	51.496	11263.6	26366		583	28.321	641.213	1501		583	19.879	772.789	1809		583	54.795	6975.91	16329		583	30.003	4293.77	10051		583	18.405	660.449	1546
	584	51.256	12743.8	29831		584	35.939	8536.12	19982		584	21.324	3006.15	7037		584	48.9	4825.76	11296		584	28.301	2768.67	6481		584	16.932	426.771	999
	585	36.695	4216.9	9871		585	39.21	10435.4	24428		585	22.09	1566.51	3667		585	39	1816.07	4251		585	22.421	1091.92	2556		585	18.054	1288	3015
	586	54.685	13713.1	32100		586	31.239	1227.74	2874		586	21.463	1742.09	4078		586	40.877	3125.89	7317		586	36.486	6000.85	14047		586	16.746	422.072	988
	587	29.776	623.286	1459		587	33.135	2094.94	4904		587	20.947	1020.13	2388		587	37.366	4405.81	10313		587	21.222	489.569	1146		587	17.015	981.275	2297
	588	49.182	14434.3	33788		588	37.457	11089	25958		588	35.915	8453.69	19789		588	37.729	1128.26	2641		588	28.841	5803.06	13584		588	21.787	3853.33	9020
	589	36.672	3587.63	8398		589	36.762	14118.2	33049		589	28.956	9809.17	22962		589	50.134	4947.52	11581		589	26	1543.89	3614		589	17.814	532.717	1247
	590	32.523	4195.96	9822		590	28.263	917.605	2148		590	23.876	4528.66	10601		590	45.444	6076.63	14224		590	38.281	6819.37	15963		590	15.944	367.818	861
	591	46.433	9977.7	23356		591	31.691	1272.6	2979		591	21.181	1402.47	3283		591	36.877	897.995	2102		591	24.982	1216.66	2848		591	16.333	355.857	833
	592	47.11	17790.8	41645		592	36.299	4512.41	10563		592	21.764	2091.96	4897		592	56.1	15626.1	36577		592	22.032	884.728	2071		592	26.634	5347.67	12518
	593	56.803	6284.98	14712		593	29.612	619.853	1451		593	31.902	6936.73	16238		593	55.321	13991.1	32750		593	21.925	627.554	1469		593	25.712	7513.14	17587
	594	50.917	12267.9	28717		594	33.252	9176.48	21481		594	29.082	8944.96	20939		594	34.421	838.186	1962		594	28.147	3511.14	8219		594	16.157	352.012	824
	595	27.727	651.481	1525		595	31.276	2324.77	5442		595	20.856	988.948	2315		595	73.252	26443.4	61898		595	44.013	8912.21	20862		595	25.9	10356.2	24242
	596	53.605	7946.36	18601		596	31.476	4437.23	10387		596	27.473	4588.89	10742		596	41.642	3433.49	8037		596	29.841	2409.4	5640		596	19.344	2256.04	5281
	597	39.474	9426.61	22066		597	37.521	10835.3	25364		597	34.955	13902.1	32543		597	36.268	1967.73	4606		597	31.928	4187.4	9802		597	21.051	4388.61	10273
	598	30.836	724.532	1696		598	39.006	5832	13652		598	30.032	12021.2	28140		598	35.879	1011.63	2368		598	25.456	619.865	1451		598	21.926	3053.62	7148
	599	58.972	24764.4	57969		599	31.604	1431.09	3350		599	28.208	2892.09	6770		599	59.401	7080.15	16573		599	20.553	412.674	966		599	20.085	4864.94	11388
	600	38.227	10566	24733		600	34.853	2129.12	4984		600	28.189	8598.08	20127		600	39.014	2433.39	5696		600	24.377	2238.95	5241		600	19.012	1405.06	3289
	601	34.078	3741.42	8758		601	29.404	590.377	1382		601	20.595	695.04	1627		601	37.314	1115.87	2612		601	23.933	1226.91	2872		601	19.5	3965.26	9282
	602	54.101	12341.8	28890		602	34.999	11811.4	27649		602	25.052	1241.42	2906		602	91.847	23268	54465		602	23.361	1077.82	2523		602	17.724	575.437	1347
	603	48.018	8964.38	20984		603	42.322	11787.9	27594		603	19.393	463.93	1086		603	50.594	3090.86	7235		603	35.634	5784.69	13541		603	22.978	2669.99	6250
	604	32.787	2437.18	5705		604	39.861	8922.72	20887		604	36.153	11737.5	27476		604	81.669	15805.1	36996		604	35.264	5769.74	13506		604	18.402	919.759	2153
	605	26.354	540.409	1265		605	33.987	2206.86	5166		605	23.46	2725.91	6381		605	72.412	28522.2	66764		605	24.885	552.795	1294		605	16.592	347.313	813
	606	34.739	2953.24	6913		606	33.256	3665.29	8580		606	19	608.748	1425		606	37.609	2586.76	6055		606	45.036	19508.9	45667		606	19.852	1263.65	2958
	607	41.594	3500.48	8194		607	28.725	1472.53	3447		607	23.265	1351.63	3164		607	40.759	1375.62	3220		607	21.733	557.067	1304		607	29.602	11507.9	26938
	608	53.242	17695.5	41422		608	35.967	14135.7	33090		608	28.302	4957.13	11604		608	78.9	10482.9	24538		608	25.143	1353.36	3168		608	20.128	5649.28	13224
	609	29.061	608.334	1424		609	43.323	10419.6	24391		609	29.413	2889.95	6765		609	42.032	1669.96	3909		609	20.703	654.468	1532		609	25.241	5628.77	13176
	610	48.083	12406.8	29042		610	34.452	1236.29	2894		610	25.441	1282.43	3002		610	92.538	23285.1	54505		610	22.409	1263.65	2958		610	19.403	1069.28	2503
	611	45.956	8029.66	18796		611	34.568	6187.43	14484		611	18.857	394.725	924		611	76.953	18936.1	44325		611	25.336	1352.94	3167		611	18.745	440.442	1031
	612	32.85	1585.77	3712		612	29.545	833.021	1950		612	22.116	2437.55	5706		612	46.027	2221.92	5201		612	30.981	1416.16	3315		612	28.741	12020.1	28137
	613	42.209	8024.11	18783		613	36.647	2176.11	5094		613	22.105	538.261	1260		613	56.054	6609.36	15471		613	31.536	3691.42	8641		613	19.337	1668.64	3906
	614	35.282	4175.03	9773		614	35.945	2502.91	5859		614	26.773	8772.38	20535		614	42.398	1593.92	3731		614	23.041	1663.51	3894		614	20.737	2994.24	7009
	615	28.63	660.452	1546		615	32.425	1759.17	4118		615	21.013	673.254	1576		615	46.239	3140.85	7352		615	21.157	460.947	1079		615	28.964	11816.7	27661
	616	35.101	5488.25	12847		616	35.364	4773.85	11175		616	29.249	3261.18	7634		616	49.409	2680.74	6275		616	28.354	1368.74	3204		616	21.636	6433.19	15059
	617	42.994	8926.36	20895		617	42.854	15121.3	35397		617	22.118	1124.37	2632		617	64.966	12905.6	30209		617	25.597	787.327	1843		617	21.142	4199.79	9831
	618	40.395	10888.9	25489		618	34.938	10149.2	23758		618	20.872	2362.8	5531		618	44.985	1287.61	3014		618	30.676	4324.53	10123		618	17.49	1098.33	2571
	619	58.161	14634.6	34257		619	28.714	858.653	2010		619	22.865	2891.23	6768		619	57.362	14899.4	34876		619	23.974	798.861	1870		619	19.808	1015.45	2377
	620	46.227	7899.37	18491		620	32.098	1810.01	4237		620	29.981	2715.23	6356		620	37.895	922.773	2160		620	26.777	1384.12	3240		620	19.073	448.131	1049
	621	41.547	9176.27	21480		621	32.607	4499.17	10532		621	20.529	912.054	2135		621	52.383	10629.8	24882		621	27.752	3390.67	7937		621	15.75	322.962	756
	622	38.121	4299.35	10064		622	31.75	2007.37	4699		622	30.742	3309.45	7747		622	55.894	11748.3	27500		622	22.336	1249.98	2926		622	18.641	2548.24	5965
	623	38.513	11895.4	27845		623	35.267	10214.5	23911		623	24.54	912.054	2135		623	36.544	889.878	2083		623	39.035	6703.6	15692		623	16.377	370.808	868
	624	55.376	20557.7	48122		624	48.061	13694.4	32057		624	19.32	412.667	966		624	43.743	1308.12	3062		624	21.528	487.433	1141		624	15.83	358.42	839
	625	37.871	10661.6	24957		625	28.923	642.494	1504		625	21.685	1676.73	3925		625	65.031	8001.21	18729		625	45.641	14954.9	35007		625	17.059	371.663	870
	626	40.46	12687	29698		626	36.998	7839.37	18351		626	20.725	1868.11	4373		626	48.215	4407.95	10318		626	20.642	467.355	1094		626	16.021	321.681	753
	627	37.981	4332.24	10141		627	36.857	8486.56	19866		627	29.29	3240.67	7586		627	37.493	1073.15	2512		627	30.418	2858.81	6692		627	18.009	861.66	2017
	628	39.461	10451.9	24466		628	34.032	7254.55	16982		628	20.245	458.376	1073		628	64.909	9123.07	21355		628	27.507	2408.97	5639		628	19.327	2022.79	4735
	629	50.481	11796.3	27613		629	30.306	802.691	1879		629	28.535	2413.63	5650		629	64.359	4591.65	10748		629	33.624	2901.53	6792		629	23.713	5926.1	13872
	630	28.221	819.798	1919		630	43.836	19699.9	46115		630	32.579	12790.1	29940		630	40.5	1660.99	3888		630	22.976	1207.26	2826		630	15.939	333.642	781
	631	33.787	1833.12	4291		631	33.915	1695.09	3968		631	29.411	7802.22	18264		631	47.79	5839.1	13668		631	21.6	922.748	2160		631	20.224	924.458	2164
	632	34.17	5415.62	12677		632	35.481	16445.5	38497		632	35.611	6602.24	15455		632	63.741	12934.6	30277		632	25.86	629.69	1474		632	16.29	647.206	1515
	633	48.719	11093.1	25967		633	50.74	16646.8	38968		633	21.59	719.39	1684		633	84.432	18792.5	43989		633	28.975	4431.33	10373		633	20.448	1581.06	3701
	634	33.024	2906.25	6803		634	35.5	1971.48	4615		634	35.354	8487.87	19869		634	59.551	6970.78	16317		634	21.245	481.025	1126		634	31.89	10639.8	24906
	635	60.882	25514.6	59725		635	34.786	4933.62	11549		635	33.722	10660.1	24954		635	40.429	1209	2830		635	31.64	7326.02	17149		635	17.971	1067.14	2498
	636	58.116	18669.9	43703		636	36.516	15942.3	37319		636	22.699	2123.57	4971		636	67.788	16420.2	38436		636	22.342	754.005	1765		636	18.143	759.559	1778
	637	33.919	4318.14	10108		637	33.015	3695.2	8650		637	31.056	12948.6	30311		637	37.735	789.911	1849		637	29.799	8236.38	19280		637	17.695	990.247	2318
	638	46.637	14105.7	33019		638	33.356	4160.83	9740		638	37.881	18512.8	43336		638	57.452	15364.6	35965		638	22.742	602.35	1410		638	17.105	2791.32	6534
	639	40.901	7443.54	17424		639	29.5	655.31	1534		639	29.04	5024.2	11761		639	61.494	18836.1	44091		639	37.732	3304.38	7735		639	15.696	375.508	879
	640	47.016	11468.6	26846		640	29.489	1108.56	2595		640	26.812	2737.44	6408		640	43.11	2670.49	6251		640	22.896	938.982	2198		640	19.828	2261.59	5294
	641	26.969	748.883	1753		641	35.595	3938.27	9219		641	19.218	451.541	1057		641	51.854	4696.32	10993		641	54.392	18751.4	43894		641	21.087	1864.72	4365
	642	42.086	5843.25	13678		642	35.165	11371.8	26620		642	23.96	2845.52	6661		642	78.391	15606	36530		642	48.643	12114.9	28359		642	18.715	983.411	2302
	643	33.917	2608.06	6105		643	35.133	7774.44	18199		643	18.754	488.707	1144		643	47.383	5708.38	13362		643	21.567	893.699	2092		643	20.512	1112.85	2605
	644	31.547	1010.76	2366		644	30.848	869.76	2036		644	22.997	3811.83	8923		644	47.973	5984.36	14008		644	26.7	3387.68	7930		644	16.576	601.923	1409
	645	48.296	9325.79	21830		645	28.72	1006.03	2355		645	26.95	1623.33	3800		645	45.125	4472.46	10469		645	24.54	5304.52	12417		645	26.995	10909.4	25537
	646	33.562	3211.69	7518		646	38.454	13503.1	31609		646	39.085	14342.5	33574		646	67.193	25289.5	59197		646	39.085	7263.23	17002		646	16.642	476.327	1115
	647	50.437	4438.61	10390		647	29.845	1313.18	3074		647	20.576	870.189	2037		647	56.207	7203.61	16862		647	31.577	3696.12	8652		647	23.954	4042.15	9462
	648	29.042	4987.57	11675		648	33.6	8138.4	19051		648	31.377	3485.03	8158		648	68.753	19884.9	46546		648	29.628	1835.24	4296		648	16.617	425.917	997
	649	57.242	14158.7	33143		649	28.508	718.534	1682		649	26.657	1195.71	2799		649	41.214	1479	3462		649	22.952	617.729	1446		649	25.099	11847.9	27734
	650	42.631	5773.19	13514		650	65.648	17583.6	41161		650	21.123	1173.07	2746		650	38.914	1928.42	4514		650	22.737	553.649	1296		650	19.721	1390.11	3254
	651	38.35	6733.54	15762		651	42.989	5086.98	11908		651	29.187	5922.58	13864		651	38.849	3087.02	7226		651	33.929	5928.23	13877		651	21.598	2823.36	6609
	652	50.505	21597.6	50556		652	43.469	3639.66	8520		652	20.507	639.506	1497		652	80.835	17197.8	40256		652	40.145	6259.74	14653		652	28.56	12762.1	29874
	653	32.364	1935.65	4531		653	40.427	6545.41	15322		653	28.596	1661.35	3889		653	77.823	17255	40390		653	46.927	18223	42657		653	22.658	8614.89	20166
	654	49.708	16733.4	39170		654	30.312	828.749	1940		654	30.208	14091.8	32987		654	70.883	18835.3	44089		654	53.144	14961.3	35022		654	17.5	642.934	1505
	655	47.197	9194.21	21522		655	37.163	18209.4	42626		655	23.98	1505.85	3525		655	54.493	13223	30952		655	20.881	597.65	1399		655	19.981	2236.39	5235
	656	27.784	605.343	1417		656	28.988	1052.6	2464		656	20.76	443.425	1038		656	40.361	1431.15	3350		656	32.882	11715.5	27424		656	26.658	11559.1	27058
	657	43.793	7689.18	17999		657	33.182	5074.59	11879		657	21.533	551.931	1292		657	52.311	4313.11	10096		657	26.282	875.757	2050		657	22.359	6819.8	15964
	658	27.481	927.453	2171		658	38.543	2700.27	6321		658	21.493	615.156	1440		658	60.503	17834.7	41747		658	21.6	461.374	1080		658	18.286	1585.76	3712
	659	53.503	13462.4	31513		659	31.753	1044.48	2445		659	21.767	1394.78	3265		659	50.685	8791.12	20578		659	29.435	2112.5	4945		659	18.729	472.055	1105
	660	42.306	9741.46	22803		660	30.964	1097.88	2570		660	21.085	1693.39	3964		660	91.242	18515.3	43340		660	41.635	14762.7	34557		660	24.061	2538.84	5943
	661	30.42	649.772	1521		661	38.359	13912.3	32567		661	33.57	10411.5	24372		661	65.489	28844.8	67519		661	31.756	1220.93	2858		661	21.566	3012.61	7052
	662	38.647	7578.11	17739		662	35.01	6072.08	14214		662	23.809	956.054	2238		662	55.798	4481.43	10490		662	52.033	6068.35	14205		662	16.608	361.837	847
	663	33.8	3176.66	7436		663	29.901	906.925	2123		663	18.818	442.143	1035		663	43.056	1986.53	4650		663	28.166	1961.27	4591		663	16.39	1204.27	2819
	664	38.758	6358.03	14883		664	37.974	6261.76	14658		664	23.296	1243.98	2912		664	57.239	11884.1	27818		664	30.306	4362.98	10213		664	18.134	867.641	2031
	665	31.008	1629.34	3814		665	36.245	13408.6	31388		665	39.27	4848.19	11349		665	39.926	1842.13	4312		665	31.731	15073.7	35285		665	20.118	945.391	2213
	666	51.465	8794.35	20586		666	34.421	6396.32	14973		666	34.1	7123.42	16675		666	50.644	4370.36	10230		666	23.086	690.353	1616		666	25.975	4505.24	10546
	667	39.679	6763.44	15832		667	31.984	4358.62	10203		667	20.316	494.688	1158		667	45.239	4290.47	10043		667	29.608	5223.78	12228		667	16.576	701.033	1641
	668	34.602	5011.06	11730		668	28.707	919.741	2153		668	23.415	4651.26	10888		668	46.714	1536.67	3597		668	24.049	842.435	1972		668	29.583	6976.15	16330
	669	41.85	11048.7	25863		669	35.441	11597.4	27148		669	21.303	1110.27	2599		669	54.624	12834.7	30043		669	45.144	15312.5	35844		669	25.035	5229.77	12242
	670	35.812	2356.01	5515		670	35.106	6913.65	16184		670	32.68	4146.32	9706		670	83.693	21524.1	50383		670	23.472	2125.74	4976		670	22.833	4847.85	11348
	671	37.611	1526.39	3573		671	30.061	1053.02	2465		671	29.774	6372.41	14917		671	69.707	22334.5	52280		671	28.44	1105.59	2588		671	18.33	1660.09	3886
	672	62.035	11342.6	26551		672	42.03	7271.63	17022		672	32.029	6704.34	15694		672	61.795	5543.9	12977		672	22.246	579.708	1357		672	28.49	13449.1	31482
	673	41.521	2997.67	7017		673	31.099	1607.52	3763		673	23.708	901.374	2110		673	68.485	5675.91	13286		673	30.051	3787.11	8865		673	18.475	465.647	1090
	674	65.024	11528	26985		674	32.464	5200.61	12174		674	23.113	1046.62	2450		674	69.55	19402.2	45416		674	23.083	946.672	2216		674	18.593	857.815	2008
	675	66.846	19818.3	46391		675	29.163	610.455	1429		675	27.361	3880.61	9084		675	80.932	16768.8	39252		675	27.986	4160.48	9739		675	24.943	7693.42	18009
	676	37.684	9820.06	22987		676	34.161	3983.98	9326		676	24.734	2620.39	6134		676	69.827	11753.4	27512		676	34.731	4584.69	10732		676	21.209	1168.82	2736
	677	45.436	9569.29	22400		677	31.828	1577.19	3692		677	37.309	4080.11	9551		677	46.627	2669.21	6248		677	41.757	9026.27	21129		677	23.335	10746.2	25155
	678	31.624	2121.05	4965		678	28.675	1396.48	3269		678	26.165	5901.65	13815		678	84.258	17457.9	40865		678	22.568	2342.76	5484		678	18.531	1147.88	2687
	679	38.854	6274.3	14687		679	38.287	9977.03	23355		679	27.86	3749.03	8776		679	38.264	1176.96	2755		679	55.107	9864.01	23090		679	25.859	5181.07	12128
	680	48.129	10362.6	24257		680	33.028	5601.32	13112		680	26.253	2175.69	5093		680	72.192	6260.76	14655		680	21.74	677.964	1587		680	21.833	2630.26	6157
	681	39.779	3466.73	8115		681	37.701	1562.23	3657		681	45.672	19686.3	46083		681	43.079	3938.45	9219		681	23.526	572.873	1341		681	20.253	856.533	2005
	682	64.909	14862.7	34791		682	41.856	16610.9	38884		682	29.523	7277.2	17035		682	44.102	1111.6	2602		682	28.837	985.547	2307		682	16.22	692.916	1622
	683	33.216	4739.36	11094		683	31.377	1420.84	3326		683	37.202	12920.4	30245		683	86.62	30973.1	72501		683	21.267	545.105	1276		683	16	457.957	1072
	684	43.991	8268.9	19356		684	29.942	882.575	2066		684	20.725	708.283	1658		684	70.198	20902.5	48928		684	45.141	12129.9	28394		684	21.892	7434.97	17404
	685	41.384	5851.79	13698		685	29.5	1991.13	4661		685	33.788	11850.3	27740		685	52.331	3174.6	7431		685	26.619	2774.65	6495		685	25.71	6238.38	14603
	686	53.423	16067	37610		686	28.5	803.545	1881		686	29.836	2103.06	4923		686	42.125	1007.79	2359		686	29.433	2150.09	5033		686	22.032	5054.19	11831
	687	32.783	840.304	1967		687	32.684	7204.56	16865		687	19.75	573.718	1343		687	75.683	22826.7	53432		687	20.586	615.593	1441		687	19.044	1667.78	3904
	688	39.463	6372.55	14917		688	34.084	7469.42	17485		688	29.546	1224.33	2866		688	52.404	17909.9	41923		688	42.27	5615.95	13146		688	16.517	423.354	991
	689	41.679	1495.63	3501		689	33.273	9409.72	22027		689	26.984	5671.39	13276		689	37.955	2853.76	6680		689	22.881	576.718	1350		689	20.437	1178.64	2759
	690	54.626	15098.6	35343		690	29.132	659.582	1544		690	19.073	668.127	1564		690	37.955	1783.6	4175		690	25.168	1021.43	2391		690	17.337	725.811	1699
	691	46.095	10968.4	25675		691	29.725	1752.34	4102		691	19.299	552.358	1293		691	89.993	44251.3	103582		691	24.634	747.17	1749		691	23.672	2558.49	5989
	692	42.249	12237.2	28645		692	29.115	970.149	2271		692	28.011	3230.85	7563		692	42.082	2858.46	6691		692	25.739	758.704	1776		692	30.329	10676.1	24991
	693	36.853	5132.39	12014		693	33.72	3702.03	8666		693	19.887	1053.45	2466		693	55.814	3719.72	8707		693	33.415	2755	6449		693	29.116	7288.86	17062
	694	41.863	6939.02	16243		694	30.648	1374.7	3218		694	26.589	3816.53	8934		694	57.964	8345.12	19534		694	35.248	2364.12	5534		694	18.249	2440.16	5712
	695	34.753	1261.95	2954		695	29.856	1326.43	3105		695	29.027	7836.83	18345		695	58.181	10961.4	25658		695	31.155	2235.96	5234		695	19.082	1695.55	3969
	696	46.284	8086.91	18930		696	30.556	1527.2	3575		696	25.515	2833.99	6634		696	86.388	27384.2	64100		696	41.031	11691.6	27368		696	15.833	324.671	760
	697	41.118	10082.8	23602		697	34.777	2466.17	5773		697	25.221	2585.79	6053		697	56.137	15036.9	35198		697	58.157	8248.35	19308		697	16.735	350.303	820
	698	32.953	1787.84	4185		698	30.796	1999.68	4681		698	20.308	676.671	1584		698	39.704	2578.21	6035		698	25.819	1643.43	3847		698	27.636	11900.5	27857
	699	26.562	544.681	1275		699	32.5	3554.22	8320		699	23.797	1199.55	2808		699	54.121	2104.01	4925		699	38.156	9714.92	22741		699	31.2	11462.6	26832
	700	39.717	10791.1	25260		700	42.287	8111.06	18987		700	20.603	598.495	1401		700	75.699	17754.4	41559		700	40.608	16063.9	37603		700	30.973	9711.93	22734
	701	27.788	2576.02	6030		701	29.462	818.069	1915		701	21.414	1481.93	3469		701	49.414	9584.03	22434		701	33.808	2628.55	6153		701	27.087	3841.8	8993
	702	41.953	9444.98	22109		702	28.362	836.011	1957		702	25.173	3473.49	8131		702	52.202	7180.97	16809		702	25.821	2150.94	5035		702	27.512	9496.63	22230
	703	49.832	14348.4	33587		703	41.872	5992.2	14027		703	19.123	465.639	1090		703	52.242	10534.1	24658		703	22.989	864.222	2023		703	22.541	10544.1	24682
	704	35.752	6659.2	15588		704	30.176	2126.98	4979		704	20.761	1002.19	2346		704	39.677	2152.71	5039		704	39.065	7226.06	16915		704	23.518	4581.28	10724
	705	43.509	13364.1	31283		705	28.426	825.759	1933		705	32.515	2750.26	6438		705	49.792	3169.47	7419		705	43.89	6131.15	14352		705	25.017	8870.35	20764
	706	39.031	3818.32	8938		706	33.142	2293.59	5369		706	34.414	8482.74	19857		706	36.377	1196.62	2801		706	44.845	15192	35562		706	27.012	7950.6	18611
	707	45.949	15448.4	36162		707	28.605	989.8	2317		707	22.863	3779.79	8848		707	34.27	1464.05	3427		707	25.667	789.463	1848		707	23.217	2787.04	6524
	708	55.632	16208.4	37941		708	28.541	1036.36	2426		708	21.355	565.601	1324		708	40.461	1538.38	3601		708	27.75	806.123	1887		708	24.271	4022.93	9417
	709	52.548	13469.2	31529		709	36.74	12304.8	28804		709	32.089	6168.64	14440		709	36.078	2173.22	5087		709	53.671	13091.9	30646		709	26.949	8197.09	19188
	710	34.764	1886.09	4415		710	34.215	2514.01	5885		710	34.751	9649.4	22588		710	38.504	1957.48	4582		710	33.368	1625.06	3804		710	26.259	9434.26	22084
	711	51.545	10701.8	25051		711	34.905	4234.74	9913		711	20.855	1167.09	2732		711	79.306	25918.4	60669		711	31.958	10375.8	24288		711	25.927	11607.4	27171
	712	31.222	2107.38	4933		712	37.063	13125.4	30725		712	31.651	6233.15	14591		712	70.794	26070.1	61024		712	51.35	11670.2	27318		712	17.308	1464.01	3427
	713	34.427	8471.39	19830		713	33.758	3749.45	8777		713	31.17	7376.74	17268		713	34.627	872.79	2043		713	31.496	1547.31	3622		713	19.06	1091.07	2554
	714	33.567	1290.57	3021		714	39.456	6135.31	14362		714	26.199	3592.68	8410		714	71.144	9300.36	21770		714	32.36	1534.5	3592		714	21.6	1061.16	2484
	715	50.97	14523.5	33997		715	40.21	14137	33093		715	22.594	617.719	1446		715	70.668	8090.93	18939		715	25.254	722.82	1692		715	18.257	545.96	1278
	716	47.144	8257.36	19329		716	42.772	10579.4	24765		716	32.525	6169.07	14441		716	37.841	1115.44	2611		716	34.291	3618.37	8470		716	23.179	4099.4	9596
	717	33.484	7123.57	16675		717	36.02	4616.22	10806		717	26.565	8409.26	19685		717	42.147	1962.6	4594		717	30.193	3946.89	9239		717	17.076	576.291	1349
	718	34.235	2237.68	5238		718	40.788	2718.21	6363		718	21.787	437.444	1024		718	43.943	1633.22	3823		718	32.188	3960.13	9270		718	22.38	7897.19	18486
	719	41.759	9419.35	22049		719	32.313	924.867	2165		719	26.492	9019.72	21114		719	41.496	4360.96	10208		719	29.065	1899.75	4447		719	30.226	6624.14	15506
	720	27.606	1167.54	2733		720	37.121	13653.4	31961		720	26	1688.26	3952		720	40.324	3669.31	8589		720	25.97	2229.97	5220		720	25.481	6542.12	15314
	721	54.794	25257.4	59123		721	36.746	17487	40935		721	23.818	1231.17	2882		721	38.182	897.141	2100		721	28.802	2854.54	6682		721	23.805	6478.04	15164
	722	52.026	11779.6	27574		722	37.042	10159	23781		722	21.628	1441.34	3374		722	40.512	1419.19	3322		722	23.472	531.435	1244		722	17.4	445.995	1044
	723	41.817	8860.57	20741		723	36.75	8477.59	19845		723	18.659	701.448	1642		723	49.995	4528	10599		723	30.684	2031.76	4756		723	17.494	1726.31	4041
	724	36.05	15077.2	35293		724	39.545	6351.89	14869		724	20.484	1968.92	4609		724	38.337	3160.93	7399		724	44.626	3259.95	7631		724	17.14	680.955	1594
	725	46.91	14769.6	34573		725	36.89	5594.48	13096		725	22.347	1403.32	3285		725	42.414	1050.94	2460		725	28.799	8206.05	19209		725	19.353	702.742	1645
	726	45.906	1666.94	3902		726	33.779	4891.76	11451		726	28.703	6228.88	14581		726	75.157	24787.1	58021		726	27.028	1662.66	3892		726	19.8	1311.07	3069
	727	32.375	774.515	1813		727	36.987	11723.8	27444		727	19.614	586.534	1373		727	48.463	3395.46	7948		727	39.121	7904.88	18504		727	20.127	679.246	1590
	728	27.955	1325.6	3103		728	31.7	2843.81	6657		728	21.97	947.938	2219		728	82.232	20762	48599		728	33.496	1616.95	3785		728	28.947	9336.43	21855
	729	42.432	7377.76	17270		729	35.659	7647.13	17901		729	24.645	2726.76	6383		729	83.174	10624.3	24869		729	33.369	9850.34	23058		729	32.636	11209.3	26239
	730	48.741	20676.5	48400		730	30.653	3731.93	8736		730	31.931	9534.91	22320		730	38.037	877.489	2054		730	27.962	4371.95	10234		730	18.802	1012.03	2369
	731	45.061	9124.58	21359		731	36.834	12902.9	30204		731	20.691	486.144	1138		731	76.221	9996.71	23400		731	23.336	1156.43	2707		731	19.559	1570.81	3677
	732	29.074	2869.08	6716		732	57.355	22173.7	51906		732	22.13	945.375	2213		732	65.185	23030	53908		732	21.113	559.203	1309		732	18.233	568.601	1331
	733	35.943	9965.31	23327		733	41.898	9325.14	21829		733	32.319	8407.98	19682		733	54.005	4729.64	11071		733	24.833	572.873	1341		733	25.068	6125.6	14339
	734	39.415	15137.4	35434		734	34.683	4341.11	10162		734	29.366	5557.33	13009		734	43.203	6459.84	15121		734	39.669	8947.67	20945		734	19.11	1191.88	2790
	735	43.417	10015.7	23445		735	29.125	597.212	1398		735	21.969	2111.61	4943		735	65.825	11557.7	27054		735	28.729	10468.9	24506		735	16.298	654.468	1532
	736	38.1	6819.83	15964		736	30.593	1411.44	3304		736	34.903	12554.3	29388		736	56.1	11743.6	27489		736	26.599	4192.95	9815		736	20.66	3892.21	9111
	737	26.635	591.673	1385		737	50.458	12135.6	28408		737	19.97	571.582	1338		737	70.53	28413.7	66510		737	39.148	3729.44	8730		737	27.079	11579.6	27106
	738	62.58	16227.6	37986		738	33.838	9468.25	22164		738	28.33	2710.96	6346		738	67.247	30710.8	71887		738	33.36	4318.12	10108		738	22.006	3177.5	7438
	739	69.773	25485.1	59656		739	30.785	2077.85	4864		739	19.312	635.234	1487		739	77.16	18360.6	42978		739	25.532	1188.89	2783		739	20.953	3849.06	9010
	740	50.21	5619.82	13155		740	34.651	14477.1	33889		740	18.281	445.133	1042		740	67.634	17134.1	40107		740	64.056	20112.9	47081		740	18.707	735.209	1721
	741	26.583	817.662	1914		741	29.213	1110.69	2600		741	24.155	3518.78	8237		741	38.482	4027.74	9428		741	24.111	927.02	2170		741	26.427	4786.76	11205
	742	52.929	10559.5	24718		742	34.995	6189.13	14488		742	29.426	2539.23	5944		742	81.094	21271.6	49792		742	30.968	3730.72	8733		742	20.662	3371.88	7893
	743	48.522	14489.4	33917		743	30.357	726.224	1700		743	21.161	1066.7	2497		743	56.878	4373.77	10238		743	28.068	3693.13	8645		743	25.612	6827.49	15982
	744	50.361	23299.9	54541		744	35.807	6087.89	14251		744	22.078	848.829	1987		744	55.95	8580.94	20086		744	27.529	5738.98	13434		744	20.135	2038.59	4772
	745	41.837	4164.35	9748		745	32.632	7611.25	17817		745	32	4101.04	9600		745	80.343	10194.1	23862		745	35.888	2744.32	6424		745	21.856	3445.36	8065
	746	45.833	16212.3	37950		746	38.003	4902.86	11477		746	24.429	3329.1	7793		746	74.398	13889.4	32512		746	39.516	5131.93	12013		746	25.152	3739.27	8753
	747	68.465	27698	64836		747	33.755	5349.7	12523		747	23.932	1359.75	3183		747	35.729	732.665	1715		747	23.429	490.424	1148		747	27.319	6874.05	16091
	748	35.455	5255.85	12303		748	32.096	10516.6	24618		748	22.513	730.924	1711		748	81.058	18388	43042		748	31.693	1719.47	4025		748	19.741	1821.58	4264
	749	36.476	1932.23	4523		749	47.635	15180.6	35536		749	31.234	4843.5	11338		749	51.246	4181.53	9788		749	20.78	443.859	1039		749	21.596	3265.93	7645
	750	52.719	16823.6	39381		750	38.005	3036.04	7107		750	26.557	1894.59	4435		750	69.66	29640.2	69381		750	30.924	4187.82	9803		750	21.032	3108.72	7277
	751	54.38	15425.4	36108		751	29.624	2594.33	6073		751	37.659	5807.67	13595		751	94.716	34515.6	80793		751	22.385	994.518	2328		751	18.428	1141.47	2672
	752	49.509	21848.3	51143		752	32.991	2973.67	6961		752	28.33	2783.58	6516		752	59.637	4840.72	11331		752	23.594	695.479	1628		752	16.435	435.315	1019
	753	37.333	11020.5	25797		753	30.313	867.624	2031		753	24.394	2271.8	5318		753	60.899	11889.7	27831		753	32.194	1485.37	3477		753	21.219	5674.48	13283
	754	27.377	900.539	2108		754	33.531	6474.5	15156		754	24.575	1606.24	3760		754	51.398	5182.06	12130		754	27.816	4063.94	9513		754	17.259	398.149	932
	755	26.778	617.732	1446		755	39.654	6453.99	15108		755	22.458	796.285	1864		755	79.772	17346.4	40604		755	27.407	1323.03	3097		755	29.843	10798.3	25277
	756	58.995	26210.9	61355		756	43.611	4117.26	9638		756	37.329	2280.35	5338		756	41.333	2542.75	5952		756	33.829	5159.27	12077		756	21.204	4882.45	11429
	757	32.156	1675.91	3923		757	38.696	6744.48	15788		757	26.197	8740.34	20460		757	86.393	16608.6	38877		757	22.292	457.102	1070		757	15.437	468.21	1096
	758	31.592	2874.63	6729		758	35.059	6125.48	14339		758	25.063	1873.66	4386		758	39.649	1253.43	2934		758	22.784	496.404	1162		758	28.759	6474.62	15156
	759	45.599	19090.3	44687		759	29.111	671.543	1572		759	28.816	13787.2	32274		759	51.221	3763.72	8810		759	37.469	4882.02	11428		759	19.3	4064.8	9515
	760	43.89	9206.17	21550		760	48.272	12352.2	28915		760	23.977	1352.06	3165		760	57.339	14182.9	33199		760	42.556	4508.65	10554		760	27.729	10329.7	24180
	761	34.528	1814.32	4247		761	32.733	3300.05	7725		761	23.887	632.67	1481		761	75.565	13203.3	30906		761	37.535	7857.03	18392		761	23.304	3534.22	8273
	762	48.845	11017.5	25790		762	41.13	3250.49	7609		762	25.574	2643.89	6189		762	68.481	9244.82	21640		762	36.534	11346.4	26560		762	18.047	1464.86	3429
	763	29.903	2899.84	6788		763	35.281	2200.46	5151		763	22.743	1020.13	2388		763	50.287	3673.58	8599		763	37.497	7352.51	17211		763	23.836	2922.47	6841
	764	35.576	4908.96	11491		764	39.688	19548.2	45760		764	19.742	522.882	1224		764	91.448	23909.2	55966		764	20.423	846.28	1981		764	21.911	6299.47	14746
	765	27.63	637.383	1492		765	35.162	4175.78	9775		765	28.39	3359.43	7864		765	45.921	1490.96	3490		765	27.182	766.394	1794		765	18.304	1313.64	3075
	766	46.209	17194	40248		766	35.314	10816.5	25320		766	29.167	6803.02	15925		766	41.799	6142.85	14379		766	34.67	7760.91	18167		766	25.359	3834.96	8977
	767	37.218	2337.22	5471		767	58.52	26974.1	63143		767	21.962	1238.43	2899		767	70.021	12683.4	29689		767	29.646	1215.81	2846		767	18.955	542.542	1270
	768	71.119	8446.18	19771		768	42.243	11675.5	27331		768	23.238	3087.31	7227		768	76.845	13788.2	32275		768	53.95	23623.6	55299		768	22.884	3783.27	8856
	769	38.627	13481.6	31558		769	29.72	952.207	2229		769	38.624	11450.9	26805		769	98.845	38173.8	89356		769	30.82	2343.61	5486		769	24.274	5599.72	13108
	770	48.006	18354.7	42965		770	44.447	5943.07	13912		770	34.584	7342.57	17188		770	40.252	2459.02	5756		770	21.308	473.336	1108		770	19.95	1022.71	2394
	771	27.568	2072.78	4852		771	28.296	858.225	2009		771	29.795	7636.9	17877		771	36.83	833.914	1952		771	28.904	2049.7	4798		771	18.38	392.596	919
	772	45.515	6941.58	16249		772	39.519	6347.62	14859		772	34.132	7859.04	18397		772	72.071	16072.1	37621		772	26.685	1447.78	3389		772	19.718	1642.58	3845
	773	28.027	874.052	2046		773	28.761	1744.64	4084		773	22.346	1794.63	4201		773	45.034	2231.74	5224		773	24.548	880.883	2062		773	19.365	1290.57	3021
	774	37.47	5522.42	12927		774	41.556	6319.85	14794		774	24.021	2945.06	6894		774	56.751	14619.5	34221		774	34.858	2725.1	6379		774	20.658	4280.1	10019
	775	59.404	16952.2	39682		775	32.672	1744.64	4084		775	18.641	509.639	1193		775	65.98	11303.1	26458		775	36.844	6862.51	16064		775	18.326	1464.01	3427
	776	49.102	8453.45	19788		776	30.072	3931.01	9202		776	26.949	6136.18	14364		776	57.564	8680.91	20320		776	23.799	1616.52	3784		776	22.91	2280.39	5338
	777	48.041	13955.8	32668		777	35.23	4710.63	11027		777	22.881	2306.83	5400		777	58.917	13264.4	31049		777	51.496	5103.74	11947		777	18.678	718.121	1681
	778	50.066	10972.2	25684		778	30.615	1595.56	3735		778	25.347	530.572	1242		778	47.208	3872.23	9064		778	27.322	3303.1	7732		778	29.283	8781.92	20557
	779	53.482	20882.8	48883		779	43.108	3590.96	8406		779	19.609	577.99	1353		779	59.981	5458.03	12776		779	37.277	4315.56	10102		779	25.343	7426.85	17385
	780	67.328	15675.7	36694		780	39.322	6215.19	14549		780	20.189	819.353	1918		780	50.322	5869.01	13738		780	27.036	2540.98	5948		780	20.27	4970.46	11635
	781	32.325	2168.04	5075		781	30.062	1643.83	3848		781	26.039	4582.91	10728		781	38.463	1100.92	2577		781	38.462	1708.79	4000		781	17.953	651.905	1526
	782	36.963	5621.53	13159		782	50.753	5875.58	13754		782	20.973	1012.44	2370		782	38.649	3384.78	7923		782	42.289	4317.69	10107		782	17.333	355.429	832
	783	52.111	18855.8	44138		783	45.811	11878.9	27807		783	22.308	1267.48	2967		783	34.899	1028.72	2408		783	38.685	6974.01	16325		783	22.987	4458.25	10436
	784	50.662	9869.19	23102		784	50.668	21969.5	51428		784	27.17	3075.78	7200		784	38.845	1178.24	2758		784	32.345	8414.95	19698		784	18.544	2067.64	4840
	785	35.677	5197.32	12166		785	49.91	17845.9	41775		785	18.407	424.628	994		785	81.689	12772.7	29898		785	23.988	830.046	1943		785	16.538	459.239	1075
	786	31.703	866.79	2029		786	38.825	8707.42	20383		786	29.145	12936.2	30282		786	40.955	1924.58	4505		786	26.795	4189.53	9807		786	15.358	347.74	814
	787	38.306	6905.7	16165		787	32.114	960.324	2248		787	29.004	12675.2	29671		787	51.849	3809.86	8918		787	35.361	3096.76	7249		787	18.291	1234.6	2890
	788	33.237	2754.59	6448		788	42.29	15807.8	37004		788	25.769	1431.09	3350		788	43.456	5458.03	12776		788	39.648	6114.49	14313		788	18.98	802.706	1879
	789	54.248	20277.9	47467		789	41.483	12705.9	29743		789	19.193	467.347	1094		789	44.975	12143	28424		789	27.15	927.875	2172		789	15.655	581.845	1362
	790	30.69	4562.5	10680		790	38.033	10284.6	24075		790	36.973	11087.8	25955		790	68.788	21070.4	49321		790	30.004	10305.3	24123		790	17.971	806.124	1887
	791	51.26	18635.3	43622		791	30.512	1094.89	2563		791	28.019	8905.23	20846		791	38.365	852.284	1995		791	22.469	921.467	2157		791	24.621	7772.88	18195
	792	38.338	8729.42	20434		792	49.547	7154.16	16747		792	25.328	2899.78	6788		792	51.514	8142.62	19060		792	27.605	1344.39	3147		792	18.564	618.584	1448
	793	29.18	3939.22	9221		793	39.023	7268.22	17014		793	33.606	7149.48	16736		793	51.747	8754.39	20492		793	46.597	22314.7	52235		793	16.782	788.609	1846
	794	49.712	24635	57666		794	38.628	6072.51	14215		794	21.014	628.399	1471		794	36.396	2083.5	4877		794	32.538	6352.44	14870		794	17.741	1667.36	3903
	795	39.173	3480.83	8148		795	29.102	733.486	1717		795	25.113	2081.28	4872		795	56.105	3643.25	8528		795	37.883	2492.28	5834		795	24.796	3220.22	7538
	796	43.135	6541.72	15313		796	30.959	648.048	1517		796	21.533	984.249	2304		796	54.73	9516.1	22275		796	35.167	16420.7	38438		796	17.188	352.439	825
	797	31.366	6807.02	15934		797	31.591	1551.98	3633		797	25.978	1009.88	2364		797	44.62	3259.61	7630		797	26.25	762.549	1785		797	31.512	8359.85	19569
	798	41.166	10938.5	25605		798	32.027	2011.21	4708		798	22.728	1106.85	2591		798	71.409	21049.5	49272		798	46.839	9804.63	22951		798	18.822	2347.88	5496
	799	37.308	3984.5	9327		799	35.335	10913.4	25547		799	22.114	1407.6	3295		799	57.961	5695.14	13331		799	23.529	512.638	1200		799	19.27	913.778	2139
	800	53.608	12778.9	29913		800	30.254	762.535	1785		800	18.875	387.035	906		800	37.393	974.466	2281		800	23.202	1912.99	4478		800	20.117	1916.41	4486
	801	48.098	17629.7	41268		801	44.74	8524.16	19954		801	32.935	6964.5	16303		801	38.696	1520.87	3560		801	23	815.522	1909		801	23.723	6364.41	14898
	802	33.416	2369.68	5547		802	29.858	1530.62	3583		802	21.264	1444.33	3381		802	33.854	694.216	1625		802	50.209	9523.53	22293		802	16.51	345.604	809
	803	28.394	800.574	1874		803	43.36	15188.8	35555		803	22.832	1970.21	4612		803	36.635	813.835	1905		803	25.008	1282.02	3001		803	20.993	2529.02	5920
	804	47.616	10598	24808		804	32.112	1838.2	4303		804	31.556	7683.89	17987		804	83.672	18444.8	43175		804	34.317	3327.88	7790		804	21.015	3070.28	7187
	805	33.595	6702.35	15689		805	32.08	685.213	1604		805	21.82	568.592	1331		805	47.738	2569.67	6015		805	31.341	1847.63	4325		805	15.77	410.965	962
	806	42.498	7552.48	17679		806	47.985	13795.7	32294		806	31.615	8454.55	19791		806	67.732	7552.22	17678		806	28.423	3302.67	7731		806	18.049	632.254	1480
	807	44.251	21323.7	49915		807	28.984	792.438	1855		807	19.939	562.184	1316		807	37.277	1321.79	3094		807	23.559	593.806	1390		807	17.607	917.623	2148
	808	45.527	12505.9	29274		808	31.807	1195.71	2799		808	30.238	6084.06	14242		808	48.343	3428.36	8025		808	49.306	9562.83	22385		808	16.781	458.811	1074
	809	41.564	11559.2	27058		809	29.505	2294.01	5370		809	31.933	5306.57	12422		809	52.176	7199.77	16853		809	37.383	8128.73	19028		809	41.211	14506.8	33958
	810	36.94	8363.73	19578		810	31.358	3215.03	7526		810	28.213	2832.28	6630		810	48.915	3677.85	8609		810	45.924	10044.7	23513		810	31.014	14322.3	33526
	811	33.691	978.717	2291		811	28.08	599.775	1404		811	21.405	676.671	1584		811	53.493	8112.72	18990		811	27.777	4414.24	10333		811	19.641	1099.18	2573
	812	50	10210.1	23900		812	52.405	10947.2	25626		812	31.951	8011.98	18755		812	75.937	17550.6	41082		812	27.451	4186.54	9800		812	19.571	5693.7	13328
	813	32.605	1128.24	2641		813	32.924	9268.75	21697		813	20.886	624.554	1462		813	40.595	11636.8	27239		813	38.413	4414.24	10333		813	20.953	7644.29	17894
	814	45.359	12265.8	28712		814	34.294	4292.41	10048		814	23.071	965.88	2261		814	66.305	19205.2	44955		814	26.682	1003.06	2348		814	22.381	3987.05	9333
	815	29.059	1899.33	4446		815	33.478	4490.62	10512		815	22.023	1251.24	2929		815	53.244	12874.4	30136		815	28.728	6038.02	14134		815	19.087	1867.29	4371
	816	47.032	20735	48537		816	32.405	3723.82	8717		816	30.648	2605.44	6099		816	74.941	15655.5	36646		816	50.006	22473.2	52606		816	26.861	11004.6	25760
	817	60.918	13298.3	31129		817	30.351	998.344	2337		817	20.029	898.383	2103		817	115.967	29675.7	69464		817	32.278	6742.9	15784		817	25.234	6349.45	14863
	818	28.456	1519.55	3557		818	36.675	5060.5	11846		818	24.948	1854.44	4341		818	38.104	4867.2	11393		818	49.781	14057	32905		818	26.21	10468.9	24506
	819	43.748	7643.9	17893		819	28.462	790.302	1850		819	22.273	1465.27	3430		819	43.909	6359.02	14885		819	30.593	2313.28	5415		819	24.756	4124.6	9655
	820	56.807	20239.5	47377		820	36.02	2277.35	5331		820	20.964	743.313	1740		820	37.747	1402.96	3284		820	29.136	1916.84	4487		820	19.067	2060.81	4824
	821	32.859	2681.11	6276		821	40.775	5573.98	13048		821	27.257	1769.85	4143		821	59.064	6711.89	15711		821	22.564	530.153	1241		821	35.448	15900.3	37220
	822	53.037	13027.9	30496		822	28.319	568.59	1331		822	25.118	3100.98	7259		822	42.456	4371.21	10232		822	45.783	7314.92	17123		822	18.628	684.372	1602
	823	31.315	1739.13	4071		823	29.7	1268.76	2970		823	26.953	2705.83	6334		823	42.697	1805.82	4227		823	23.19	624.137	1461		823	20.561	1361.48	3187
	824	43.431	13080.5	30619		824	50.773	12688.4	29702		824	20.371	1714.32	4013		824	71.791	16408.3	38408		824	30.374	2257.74	5285		824	17.053	546.387	1279
	825	65.154	15920.9	37268		825	55.127	10715.2	25083		825	27.402	4342.83	10166		825	56.984	9031.64	21141		825	23.333	478.462	1120		825	25.868	12288.4	28765
	826	33.333	1068	2500		826	29.671	887.274	2077		826	22.468	2668.24	6246		826	46.413	4798.42	11232		826	23.157	1009.04	2362		826	17.632	655.323	1534
	827	28.507	1851.06	4333		827	48.762	23934.2	56027		827	21.712	547.232	1281		827	50.132	5504.17	12884		827	32.301	2566.61	6008		827	23.045	5513	12905
	828	46.562	5271.23	12339		828	40.445	8224.27	19252		828	28.062	3104.83	7268		828	43.311	1369.21	3205		828	33.303	8080.88	18916		828	26.844	12798	29958
	829	33.29	881.742	2064		829	34.338	2170.98	5082		829	26.103	4014.32	9397		829	76.175	12268.6	28718		829	40.335	5703.52	13351		829	26.658	4965.33	11623
	830	51.569	15222.9	35634		830	43.717	19142.4	44810		830	26.685	5027.19	11768		830	74.24	20615.4	48256		830	24.224	2638.8	6177		830	17.127	746.316	1747
	831	28.18	1540.91	3607		831	29.953	818.924	1917		831	20.257	1652.8	3869		831	83.228	37084.8	86807		831	67.586	17583.5	41160		831	22.794	4917.48	11511
	832	36.506	2526.46	5914		832	35.905	2745.55	6427		832	31.867	15138	35436		832	34.33	1598.62	3742		832	35.454	9133.07	21379		832	21.123	4403.56	10308
	833	32.548	1446.07	3385		833	32.064	3232.55	7567		833	20.72	725.798	1699		833	65.191	10917.3	25555		833	24.109	2173.16	5087		833	19.793	2739.62	6413
	834	49.953	15471.5	36216		834	28.927	1346.93	3153		834	19.604	401.987	941		834	53.997	14532.8	34018		834	20.617	528.444	1237		834	16.823	445.568	1043
	835	31.769	3406.5	7974		835	34.549	1343.09	3144		835	30.259	9824.12	22997		835	59.586	8858.62	20736		835	29.136	2016.38	4720		835	15.557	465.219	1089
	836	30.324	2396.59	5610		836	41.555	9302.07	21775		836	42.117	20762.8	48603		836	41.28	2839.24	6646		836	38.303	5776.15	13521		836	19.838	2093.27	4900
	837	33.647	7488.83	17530		837	41.124	18235.5	42687		837	19.882	866.344	2028		837	97.311	19538.9	45736		837	27.849	1499.04	3509		837	25.089	5037.53	11792
	838	42.361	9573.14	22409		838	47.904	14959.4	35018		838	32.451	5905.49	13824		838	79.11	29605.6	69300		838	26.55	2291.07	5363		838	16.282	542.542	1270
	839	48.49	19596.5	45872		839	31.158	3966.46	9285		839	20.327	955.2	2236		839	35.603	1186.36	2777		839	23.125	790.317	1850		839	23.379	3265.93	7645
	840	28.84	924.035	2163		840	29.806	853.099	1997		840	30.029	3053.14	7147		840	36.22	1268.81	2970		840	26.636	1877.54	4395		840	33.633	9353.51	21895
	841	35.467	4348.48	10179		841	30.3	1035.51	2424		841	23.868	2773.33	6492		841	49.397	2975.52	6965		841	41.17	6525.03	15274		841	32.217	11671.1	27320
	842	54.23	15823.1	37039		842	29.292	813.37	1904		842	19.946	783.896	1835		842	52.237	8658.69	20268		842	25.87	596.796	1397		842	16.377	853.543	1998
	843	30.188	2463.24	5766		843	43.935	17999.2	42134		843	36.994	17099.6	40028		843	44.918	3031.91	7097		843	29.346	3773.44	8833		843	16.912	411.82	964
	844	40.329	6029.94	14115		844	50.531	14139.1	33098		844	25.865	3281.68	7682		844	42.825	6805.88	15931		844	28.317	2407.26	5635		844	32.744	11162.7	26130
	845	45.052	12471.7	29194		845	34.09	5999.89	14045		845	23.926	3035.62	7106		845	49.967	9712.62	22735		845	25.417	1042.36	2440		845	22.111	3655.54	8557
	846	28.34	4055.84	9494		846	29.875	612.591	1434		846	23.132	1492.18	3493		846	86.67	26362.7	61709		846	24.526	597.223	1398		846	23.232	3424	8015
	847	29.393	4633.42	10846		847	29.917	613.445	1436		847	37.345	6556.96	15349		847	51.971	5417.45	12681		847	36.397	10650.9	24932		847	19.976	1800.64	4215
	848	42.567	9165.16	21454		848	47.93	10851.9	25403		848	34.999	11736.7	27474		848	57.787	10985.7	25715		848	29.067	1105.16	2587		848	25.55	5533.93	12954
	849	31.212	1133.36	2653		849	29.57	1174.77	2750		849	25.25	4832.39	11312		849	37.777	1517.02	3551		849	28.364	1429.83	3347		849	22.2	1327.73	3108
	850	43.232	11561.3	27063		850	34.817	2112.03	4944		850	24.43	2911.74	6816		850	67.966	2555.14	5981		850	22.161	530.153	1241		850	15.493	456.675	1069
	851	66.38	10293.8	24096		851	41.087	7670.2	17955		851	23.263	566.456	1326		851	48.967	2552.15	5974		851	25.815	2150.52	5034		851	21.842	7921.97	18544
	852	27.052	670.278	1569		852	41.397	8293.9	19415		852	32.266	9689.98	22683		852	45.719	6113.37	14310		852	30.043	3298.4	7721		852	15.468	733.5	1717
	853	31.875	980.425	2295		853	33.963	2713.09	6351		853	32.86	6597.54	15444		853	42.381	6699.08	15681		853	23.361	608.758	1425		853	20.08	1175.22	2751
	854	43.059	16316.1	38193		854	38.915	11304.3	26462		854	27.165	6835.06	16000		854	41.76	3496.71	8185		854	31.572	3749.52	8777		854	21	950.944	2226
	855	26.404	642.937	1505		855	30.549	926.576	2169		855	21.377	630.107	1475		855	84.081	2658.1	6222		855	23.618	1109.86	2598		855	18.606	1088.93	2549
	856	38.225	4506.97	10550		856	29.867	765.525	1792		856	30.782	4957.56	11605		856	39.451	1196.62	2801		856	24.109	659.167	1543		856	18.794	2376.51	5563
	857	41.632	8109.98	18984		857	40.08	4520.1	10581		857	23.806	2257.71	5285		857	63.626	2908.45	6808		857	26.406	3779	8846		857	19.846	7740.41	18119
	858	48.944	13862.7	32450		858	42.499	8768.94	20527		858	26.354	8747.6	20477		858	38.079	1447.81	3389		858	21.982	525.881	1231		858	17.489	351.157	822
	859	43.118	6244.39	14617		859	28.92	617.717	1446		859	22.143	1258.08	2945		859	83.129	20313.8	47550		859	39.549	3480.39	8147		859	19.28	1326.03	3104
	860	36.691	9843.56	23042		860	36.785	4604.26	10778		860	24.294	2044.54	4786		860	47.195	3407.43	7976		860	40.228	8128.73	19028		860	18.908	1147.03	2685
	861	38.382	4246.8	9941		861	46.503	6515.93	15253		861	37.62	16135	37770		861	47.81	6352.18	14869		861	25.37	1874.97	4389		861	17.78	691.207	1618
	862	39.288	7099.65	16619		862	29.017	743.738	1741		862	28.053	4266.36	9987		862	49.167	4390.01	10276		862	22.604	511.784	1198		862	15.365	413.528	968
	863	47.41	6967.22	16309		863	35.237	5584.66	13073		863	22.662	2033	4759		863	49.909	3752.61	8784		863	23.086	1499.04	3509		863	18.122	952.226	2229
	864	33.974	1132.08	2650		864	50.16	15642.4	36617		864	22	582.689	1364		864	57.577	4304.57	10076		864	23.148	1799.79	4213		864	16	362.264	848
	865	27.592	1155.15	2704		865	30.303	983.819	2303		865	29.069	5203.19	12180		865	50.414	17639.1	41289		865	28.032	1113.71	2607		865	19.134	915.487	2143
	866	28.429	2040.31	4776		866	36.636	11706.7	27404		866	33.682	8690.78	20344		866	37.63	1479	3462		866	38.75	16570.6	38789		866	19.051	4289.07	10040
	867	48.485	6234.57	14594		867	29.526	718.961	1683		867	24.423	542.533	1270		867	49.591	4300.72	10067		867	21.467	687.789	1610		867	20.86	1969.39	4610
	868	30.197	786.904	1842		868	28.833	960.751	2249		868	35.198	9788.66	22914		868	67.785	7413.37	17353		868	28.773	2544.39	5956		868	19.677	4782.92	11196
	869	63.445	17238	40351		869	33.836	5116.89	11978		869	26.612	2694.3	6307		869	57.848	7982.42	18685		869	25.477	3080.1	7210		869	15.488	542.542	1270
	870	27.79	736.067	1723		870	37.446	7070.43	16551		870	23.565	3382.5	7918		870	48.484	10957.1	25648		870	25.836	739.48	1731		870	15.594	426.344	998
	871	40.75	10584.3	24776		871	37.619	15829.5	37055		871	23.23	1210.66	2834		871	37.375	1149.62	2691		871	23.769	528.017	1236		871	17.234	817.231	1913
	872	38.952	5541.22	12971		872	30.364	1530.62	3583		872	20.317	902.655	2113		872	45.204	5310.65	12431		872	50.434	14952.4	35001		872	16.833	776.647	1818
	873	39.917	11851.4	27742		873	38.865	3187.69	7462		873	19.625	469.483	1099		873	40.674	2241.57	5247		873	31.253	5901.32	13814		873	25.692	5959.85	13951
	874	28.446	1117.98	2617		874	49.203	7545.89	17664		874	34.691	7202.45	16860		874	63.443	18619.9	43585		874	22.296	933.428	2185		874	23.91	8835.32	20682
	875	50.489	10331.4	24184		875	33.132	2250.44	5268		875	21.087	1549.42	3627		875	39.1	1503.35	3519		875	22.813	730.936	1711		875	18.852	1361.06	3186
	876	55.618	7223.11	16908		876	28.555	1341.81	3141		876	23.444	1241.85	2907		876	40.621	3019.52	7068		876	37.096	7068	16545		876	21.172	4404.85	10311
	877	62.445	16859.5	39465		877	29.226	1435.79	3361		877	23.091	2712.66	6350		877	48.273	2949.03	6903		877	22.868	742.471	1738		877	27.687	7735.29	18107
	878	67.892	25610.2	59949		878	33.817	3004.86	7034		878	22.099	1519.95	3558		878	40.305	5751.1	13462		878	31.172	5339.98	12500		878	20.774	8342.34	19528
	879	27.191	545.962	1278		879	43.505	3865.64	9049		879	27.969	3811.4	8922		879	74.937	14726.4	34471		879	24.098	1153.01	2699		879	18.427	4274.55	10006
	880	52.485	17062.8	39941		880	34.09	1296.1	3034		880	20.366	1165.81	2729		880	45.092	3775.68	8838		880	22.739	1748.52	4093		880	17.114	1155.14	2704
	881	36.098	9314.25	21803		881	32.457	1608.37	3765		881	29.705	6877.78	16100		881	57.236	2591.88	6067		881	48.676	21792.2	51012		881	17.886	534.853	1252
	882	33.217	9095.96	21292		882	32.133	3294.49	7712		882	18.784	409.249	958		882	71.52	1527.7	3576		882	27.248	1455.04	3406		882	18.014	554.077	1297
	883	31.246	3043.38	7124		883	57.964	12405.6	29040		883	22.458	1132.06	2650		883	42.26	1390.14	3254		883	26.849	1364.9	3195		883	21.028	3566.26	8348
	884	26.691	627.131	1468		884	39.713	4139.47	9690		884	29.056	1328.14	3109		884	58.45	6267.6	14671		884	35.147	3378.28	7908		884	18.456	1419.15	3322
	885	29.669	1837.82	4302		885	35.4	8272.11	19364		885	33.522	14935.9	34963		885	88.304	18862.2	44152		885	32.029	2394.45	5605		885	18.118	921.04	2156
	886	42.661	14014.7	32806		886	35.42	7853.04	18383		886	31.935	7762.49	18171		886	42.258	4260.56	9973		886	37.882	10664.6	24964		886	17.083	437.879	1025
	887	53.535	11275.1	26393		887	44.503	19562.8	45794		887	33.676	15680.9	36707		887	45.43	1669.11	3907		887	55.167	5514.7	12909		887	23.985	6988.12	16358
	888	56.107	13183	30859		888	38.417	4135.63	9681		888	21.519	478.027	1119		888	56.648	10115.9	23679		888	24.078	925.739	2167		888	24.473	6210.19	14537
	889	28.513	1376.44	3222		889	40.187	13236.1	30984		889	24.305	1090.19	2552		889	43.833	1910.06	4471		889	48.697	20033.5	46895		889	18.341	666.003	1559
	890	30.437	2678.55	6270		890	34.011	2658.83	6224		890	27.813	5204.05	12182		890	45.806	3424.51	8016		890	31.898	9865.72	23094		890	17.489	672.411	1574
	891	73.952	17754.9	41561		891	44.847	5134.4	12019		891	24.367	2040.27	4776		891	104.941	24254	56773		891	31.055	11038	25838		891	19.869	3233.89	7570
	892	37.89	7332.47	17164		892	32.576	3186.84	7460		892	29.232	6630.86	15522		892	52.498	16484.3	38586		892	32.702	1969.81	4611		892	18.906	1025.7	2401
	893	28.967	3712.37	8690		893	32.562	1460.56	3419		893	21.019	1418.7	3321		893	72.716	19353.5	45302		893	28.579	1770.31	4144		893	15.612	686.935	1608
	894	36.422	9475.74	22181		894	31.436	2430.71	5690		894	28.112	5151.93	12060		894	47.757	2774.73	6495		894	22.74	1194.87	2797		894	26.216	8881.03	20789
	895	33.854	1880.11	4401		895	34.536	1239.28	2901		895	30.874	2730.18	6391		895	84.711	20881.2	48878		895	21.157	460.947	1079		895	16.409	771.094	1805
	896	77.468	12575.9	29438		896	41.918	5891.38	13791		896	20.024	727.08	1702		896	71.874	7338.61	17178		896	35.302	6545.11	15321		896	24.616	7971.1	18659
	897	41.39	15365.6	35968		897	36.054	4820.84	11285		897	30.859	4218.52	9875		897	56.994	11687.2	27357		897	30.717	6548.1	15328		897	18.222	2140.69	5011
	898	61.776	19819.5	46394		898	35.326	3606.77	8443		898	20.564	1027.82	2406		898	36.083	1680.22	3933		898	52.941	11421.1	26735		898	19.618	1097.9	2570
	899	46.995	19815.3	46384		899	30.094	681.369	1595		899	27.152	3584.14	8390		899	88.337	34379.7	80475		899	50.833	11053.3	25874		899	22.902	5488.65	12848
	900	35.203	5248.59	12286		900	35.718	1678.43	3929		900	33.137	11862.7	27769		900	42.126	1565.72	3665		900	46.348	13127.4	30729		900	15.3	326.807	765
	901	47.244	9687.63	22677		901	32.281	5943.5	13913		901	26.456	1412.72	3307		901	86.032	14701.6	34413		901	23.736	2494.41	5839		901	23.334	5283.17	12367
	902	28.543	1548.6	3625		902	69.079	16761.7	39237		902	22.179	530.572	1242		902	58.368	6981.89	16343		902	22.165	748.024	1751		902	17.301	1079.1	2526
	903	28	586.119	1372		903	36.244	3994.66	9351		903	40.692	7405.36	17335		903	70.371	13769	32230		903	20.825	507.084	1187		903	20.465	2710.15	6344
	904	66.707	11399	26683		904	37.447	7614.67	17825		904	35.282	6405.73	14995		904	51.412	18647.3	43649		904	34.351	6104.66	14290		904	27.011	12393	29010
	905	28.607	2114.22	4949		905	43.705	4555.56	10664		905	24.429	2264.54	5301		905	61.77	6306.9	14763		905	35.583	15900.3	37220		905	19.341	2883.59	6750
	906	72.192	18781.9	43965		906	29.766	597.639	1399		906	20.673	432.745	1013		906	90.669	24557.7	57484		906	21.892	869.776	2036		906	18.341	963.76	2256
	907	34.708	1319.62	3089		907	31.081	1792.49	4196		907	25.485	2133.82	4995		907	71.515	19797.8	46342		907	56.306	12123	28378		907	18.241	4036.6	9449
	908	27.803	783.913	1835		908	32.81	1625.89	3806		908	30.904	4145.47	9704		908	35.445	2755.93	6451		908	35.995	2875.47	6731		908	18.88	3226.2	7552
	909	53.2	21840.6	51125		909	39.718	7940.61	18588		909	32.537	6546.71	15325		909	39.333	806.572	1888		909	42.783	6744.18	15787		909	31.515	11712.9	27418
	910	34.081	1965.55	4601		910	48.927	12666.2	29650		910	23.909	2134.68	4997		910	73.651	29702.6	69527		910	22.873	615.593	1441		910	26.362	8209.9	19218
	911	30.866	2465.8	5772		911	30.438	949.217	2222		911	29.916	4894.76	11458		911	55.166	5114.13	11971		911	34.821	4328.8	10133		911	25.974	12316.6	28831
	912	58.502	7722.51	18077		912	30.965	2261.97	5295		912	41.129	10366.2	24266		912	80.582	28435.5	66561		912	24.326	1402.92	3284		912	16.553	332.361	778
	913	44.069	11465.2	26838		913	50.109	10168	23802		913	33.841	1546.86	3621		913	40.485	2352.22	5506		913	32.335	2887.01	6758		913	18.948	1562.27	3657
	914	32.368	1576.37	3690		914	38.886	2325.62	5444		914	20.485	577.563	1352		914	46.434	2420.14	5665		914	24.524	1320.04	3090		914	21.246	7424.29	17379
	915	31.44	1222.22	2861		915	46.693	7081.11	16576		915	31.912	5139.54	12031		915	75	10156.9	23775		915	23.043	2943.4	6890		915	21.004	6065.79	14199
	916	27.302	734.785	1720		916	37.195	2939.5	6881		916	33.537	3868.22	9055		916	67.74	10476	24522		916	26.622	3491.49	8173		916	28.158	4041.73	9461
	917	28.438	1470	3441		917	48.737	12408.6	29047		917	32.897	6155.4	14409		917	82.943	13677.6	32016		917	24.675	1201.71	2813		917	27.351	9347.53	21881
	918	33.675	4430.93	10372		918	31.429	657.873	1540		918	29.298	1551.99	3633		918	52.92	7890.14	18469		918	35.734	8273.98	19368		918	17.339	874.049	2046
	919	39.528	10621.5	24863		919	28.965	705.291	1651		919	26.173	1934.32	4528		919	57.003	18531.9	43379		919	30.543	5140.9	12034		919	25.292	5888.51	13784
	920	29.444	905.665	2120		920	53.525	14427.9	33774		920	36.495	7966.69	18649		920	39.068	1235.06	2891		920	26.212	1108.58	2595		920	21.589	2333.36	5462
	921	28.961	940.269	2201		921	46.564	14640.2	34271		921	25.701	1174.78	2750		921	78.23	20888	48894		921	43.173	4149.81	9714		921	18.609	1017.59	2382
	922	28.262	736.494	1724		922	50.236	8906.06	20848		922	24.92	1735.25	4062		922	50.617	11222.8	26270		922	31.649	2312	5412		922	18.511	1035.96	2425
	923	48.589	6870.67	16083		923	30.065	796.283	1864		923	19.7	420.784	985		923	72.743	28994.3	67869		923	24.085	730.509	1710		923	19.251	1472.13	3446
	924	61.628	9846.55	23049		924	39.464	8024.77	18785		924	25.05	1070.11	2505		924	68.149	12315.2	28827		924	29.776	2493.13	5836		924	17.417	1123.53	2630
	925	26.687	1128.66	2642		925	33.252	11221.9	26269		925	31.511	8265.3	19348		925	84.945	26962.9	63114		925	24.27	922.748	2160		925	23.603	6604.49	15460
	926	49.431	9016.92	21107		926	39.576	10955.3	25645		926	29.152	2951.47	6909		926	62.196	30104.6	70468		926	46.097	9176.65	21481		926	22.974	4907.23	11487
	927	51.522	16287.5	38126		927	35.216	8078.6	18911		927	25.727	2373.9	5557		927	38.277	3188.69	7464		927	20.941	608.33	1424		927	20.744	1453.33	3402
	928	57.471	23520.4	55057		928	45.15	16201.6	37926		928	19.917	714.691	1673		928	56.699	9252.94	21659		928	22.65	580.563	1359		928	15.32	490.851	1149
	929	29.04	3138.64	7347		929	45.94	15739.4	36844		929	19.96	426.337	998		929	74.778	11820	27668		929	20.918	437.878	1025		929	18.795	4665.01	10920
	930	33.109	2079.18	4867		930	34.375	7166.12	16775		930	19.62	419.075	981		930	64.228	26451.1	61916		930	24.66	1611.82	3773		930	23.361	3403.07	7966
	931	49.297	17205.9	40276		931	30.014	923.158	2161		931	25.564	6945.7	16259		931	38.377	868.945	2034		931	30.225	3266.79	7647		931	21.246	5454.9	12769
	932	47.235	10392.1	24326		932	33.539	5716.66	13382		932	20.021	401.987	941		932	39.075	1118.43	2618		932	25.093	1157.71	2710		932	20.432	3718.34	8704
	933	68.333	25426.1	59518		933	32.04	1368.72	3204		933	27.128	7695	18013		933	36.253	1223.53	2864		933	31.316	10622.3	24865		933	20.386	879.602	2059
	934	31.692	2680.68	6275		934	43.328	8125.59	19021		934	27.388	7967.55	18651		934	73.41	8561.71	20041		934	44.714	11824	27678		934	17.555	959.915	2247
	935	34.974	8561.1	20040		935	29.827	1248.68	2923		935	31.655	9533.63	22317		935	82.219	8324.61	19486		935	31.094	9006.2	21082		935	16.522	487.007	1140
	936	34.001	9906.35	23189		936	34.959	1448.6	3391		936	23.129	1146.15	2683		936	44.935	2054.03	4808		936	28.791	7514.85	17591		936	19.733	4518.48	10577
	937	31.103	1156.01	2706		937	31.365	844.128	1976		937	21.061	1628.45	3812		937	70.886	15202.3	35585		937	25.425	4474.9	10475		937	22.935	10621	24862
	938	42.862	6756.6	15816		938	30.204	1328.99	3111		938	19.111	440.862	1032		938	38.584	1467.04	3434		938	56.357	12687.8	29700		938	15.72	335.778	786
	939	26.312	899.257	2105		939	31.216	3027.07	7086		939	29.457	4492.35	10516		939	52.863	2800.36	6555		939	27.788	2291.07	5363		939	19.248	1027.84	2406
	940	26.763	674.55	1579		940	41.307	4305.65	10079		940	21.226	843.276	1974		940	37.91	1085.11	2540		940	25.783	1773.3	4151		940	33.085	15900.8	37221
	941	38.595	8095.45	18950		941	49.741	8435.73	19747		941	19.406	795.858	1863		941	59.676	7087.41	16590		941	45.595	8648.2	20244		941	28.224	9259.96	21676
	942	26.948	886.441	2075		942	50.953	8293.05	19413		942	22.774	1546.86	3621		942	78.692	20641.5	48317		942	25.646	1391.38	3257		942	15.367	321.681	753
	943	29.833	688.22	1611		943	40.755	2837.82	6643		943	20.487	988.948	2315		943	51.162	16633	38934		943	36.279	12042.3	28189		943	22.926	3721.76	8712
	944	48.881	11735.6	27471		944	51.324	23328.4	54609		944	35.341	13799.1	32302		944	62.987	8045.64	18833		944	31.826	2583.27	6047		944	18.876	2402.99	5625
	945	30.835	2160.35	5057		945	31.079	2190.63	5128		945	20.993	1309.34	3065		945	39.136	4564.31	10684		945	41.494	16609.5	38880		945	23.832	3268.07	7650
	946	29.418	992.814	2324		946	34.229	4605.97	10782		946	21.536	1150	2692		946	43.775	2992.18	7004		946	38.08	5270.77	12338		946	22.929	1371.31	3210
	947	63.423	12490.5	29238		947	47.847	9463.55	22153		947	19.635	712.982	1669		947	38.991	1798.98	4211		947	28.366	860.377	2014		947	17.766	1039.8	2434
	948	30.163	1584.91	3710		948	46.71	15803.5	36994		948	28.613	6502.71	15222		948	55.377	5204.7	12183		948	21.014	637.38	1492		948	18.393	1877.96	4396
	949	49.536	18939.9	44335		949	44.304	10579.8	24766		949	33.319	11159.1	26122		949	59.291	16945.7	39666		949	37.932	7194.88	16842		949	19.599	1188.89	2783
	950	59.991	22629.7	52972		950	37.023	14424.1	33765		950	24.918	7014.91	16421		950	46.89	3645.81	8534		950	22.6	579.281	1356		950	15.719	812.532	1902
	951	37.787	14092.5	32988		951	33.602	4579.05	10719		951	28.413	10851.1	25401		951	70.263	20201.5	47287		951	32.644	4267.28	9989		951	18.572	1872.41	4383
	952	49.215	15579.2	36468		952	37.3	3027.5	7087		952	26.88	6407.44	14999		952	111.366	20029.7	46885		952	27.727	3127.09	7320		952	21.34	9016.03	21105
	953	40.493	3788.41	8868		953	33.414	2997.59	7017		953	25.117	8272.56	19365		953	37.092	1727.21	4043		953	25.82	981.702	2298		953	20.744	1559.7	3651
	954	38.004	3636.76	8513		954	34.054	2443.96	5721		954	27.97	4815.3	11272		954	52.682	8349.82	19545		954	22.831	692.489	1621		954	25.319	6100.4	14280
	955	40.68	18786.1	43975		955	41.527	12684.1	29692		955	39.777	8751.02	20485		955	43.297	4975.71	11647		955	20.828	1032.11	2416		955	18.395	1273.05	2980
	956	33.609	4551.4	10654		956	62.067	23836.4	55798		956	21.654	481.018	1126		956	37.387	990.272	2318		956	51.271	9286.86	21739		956	21.667	3332.15	7800
	957	35.38	2901.97	6793		957	42.341	7162.7	16767		957	25.619	1926.21	4509		957	55.836	13095.7	30654		957	24.529	733.5	1717		957	19.448	2857.96	6690
	958	42.882	20206.2	47299		958	30.755	1287.55	3014		958	26.222	3629.42	8496		958	52.613	4068.32	9523		958	36.055	7038.95	16477		958	17.098	745.035	1744
	959	29.876	1238.03	2898		959	38.337	5388.15	12613		959	29.515	7716.36	18063		959	40.423	2124.09	4972		959	23.793	589.534	1380		959	19.221	1486.22	3479
	960	59.865	22428.9	52502		960	46.99	8129.86	19031		960	18.333	516.902	1210		960	54.559	11048.1	25861		960	34.068	3842.22	8994		960	19.42	1559.7	3651
	961	32.247	1060.74	2483		961	36.128	3488.01	8165		961	20.236	916.326	2145		961	53.061	12263.5	28706		961	40.326	9629.91	22542		961	19.989	3031.4	7096
	962	26.299	865.081	2025		962	32.048	1150	2692		962	46.095	10613.6	24845		962	39.972	3073.78	7195		962	32.266	6175.15	14455		962	18.706	543.397	1272
	963	48.269	13032.2	30506		963	35.976	1890.32	4425		963	21.021	871.043	2039		963	39.684	1932.7	4524		963	21.564	506.657	1186		963	17.42	602.777	1411
	964	30.294	660.025	1545		964	29.066	757.408	1773		964	20.058	1036.79	2427		964	36.058	801.019	1875		964	28.376	2157.78	5051		964	15.857	331.933	777
	965	26.542	941.123	2203		965	29.42	628.397	1471		965	31.209	7199.46	16853		965	39.444	1819.91	4260		965	22.713	1047.92	2453		965	27.544	5836.39	13662
	966	26.768	640.374	1499		966	30.24	1563.09	3659		966	29.496	6980.73	16341		966	36.514	2183.9	5112		966	28.011	5241.3	12269		966	17.606	1203.42	2817
	967	31.109	2445.3	5724		967	41.786	6926.04	16213		967	34.443	7077.28	16567		967	48.755	6456.85	15114		967	42.921	16979	39745		967	21.287	7202.14	16859
	968	40.861	9688.06	22678		968	54.972	13597	31829		968	39.553	15105.5	35360		968	46.191	3196.81	7483		968	30.513	3532.5	8269		968	28.93	13755.4	32199
	969	29.436	2565.34	6005		969	31.872	3294.92	7713		969	23.461	1653.66	3871		969	51.924	12311.3	28818		969	38.289	8194.95	19183		969	19.779	1453.33	3402
	970	32.102	2962.21	6934		970	44.368	4529.93	10604		970	23.931	2075.3	4858		970	81.885	12523.7	29315		970	23.155	1849.77	4330		970	16.344	851.834	1994
	971	52.89	9263.84	21685		971	41.239	11045.9	25857		971	20.381	548.514	1284		971	54.844	18978.4	44424		971	22.236	522.464	1223		971	18.971	1102.17	2580
	972	63.455	23746.8	55587		972	29.569	909.488	2129		972	20.143	421.638	987		972	38.408	1690.04	3956		972	26.355	6214.88	14548		972	24.602	4204.06	9841
	973	32.73	6949.27	16267		973	41.4	9497.3	22232		973	19.132	433.172	1014		973	64.953	21616	50598		973	22.616	705.304	1651		973	22.854	6707.45	15701
	974	27.83	1117.56	2616		974	34.398	1440.06	3371		974	20.726	2718.22	6363		974	58.44	13781.4	32259		974	32.029	4761.55	11146		974	16.261	479.317	1122
	975	28.128	1033.4	2419		975	30.853	1700.22	3980		975	36.036	1693.39	3964		975	65.947	15523.5	36337		975	40.402	8422.64	19716		975	19.26	1077.82	2523
	976	34.988	6098.29	14275		976	38.349	5356.97	12540		976	26.85	1456.72	3410		976	55.08	7953.37	18617		976	33.094	4354.43	10193		976	26.031	9296.7	21762
	977	35.761	6462.26	15127		977	41.377	4365.89	10220		977	22.595	8272.13	19364		977	72.014	14859.6	34783		977	32.409	1896.76	4440		977	17.158	417.8	978
	978	27.828	760.844	1781		978	29.875	714.689	1673		978	32.722	11630.3	27225		978	81.949	12953.4	30321		978	34.169	2247.92	5262		978	15.451	336.633	788
	979	31.805	2296.2	5375		979	36.171	1622.47	3798		979	23.352	1047.47	2452		979	79.758	14072.3	32940		979	26.457	1062.44	2487		979	16.784	1390.96	3256
	980	38.763	4818.82	11280		980	40.664	7035.4	16469		980	28.791	4169.39	9760		980	60.729	28304.8	66255		980	23.108	819.366	1918		980	20.696	1308.51	3063
	981	70.266	25755.1	60288		981	43.756	3065.52	7176		981	24.121	3493.14	8177		981	54.688	2920.41	6836		981	32.69	4776.08	11180		981	16.915	513.066	1201
	982	53.308	9154.91	21430		982	36.498	3757.57	8796		982	21.194	606.612	1420		982	71.042	2154.85	5044		982	26.629	1899.75	4447		982	30.954	5130.66	12010
	983	33.651	3378.3	7908		983	36.279	7609.54	17813		983	27.2	697.176	1632		983	79.768	15266.8	35736		983	25.106	1008.19	2360		983	26.202	6257.18	14647
	984	40.255	12399.1	29024		984	31.477	1465.69	3431		984	34.952	3702.89	8668		984	53.588	12614.2	29527		984	25.677	1053.04	2465		984	21.719	4193.81	9817
	985	29.736	1156.01	2706		985	40.394	5867.03	13734		985	23.672	1203.4	2817		985	68.127	18772.5	43942		985	36.593	6034.18	14125		985	19.725	2452.12	5740
	986	30.4	1298.69	3040		986	44.845	4463.71	10449		986	34.573	2628.94	6154		986	76.24	12344.2	28895		986	44.28	16192.5	37904		986	18.101	1152.15	2697
	987	38.48	7874.16	18432		987	34.438	2353.82	5510		987	24.869	1136.76	2661		987	40.159	1183.8	2771		987	27.294	792.88	1856		987	17.825	609.185	1426
	988	32.788	5154.6	12066		988	29.545	1110.69	2600		988	37.183	9530.64	22310		988	39.909	937.726	2195		988	42.718	4525.74	10594		988	15.613	500.25	1171
	989	47.476	12067.6	28248		989	55.852	22356.2	52333		989	20.851	1977.47	4629		989	36.31	899.704	2106		989	50.771	24574.2	57524		989	24.355	9135.22	21384
	990	46.126	5458.34	12777		990	35.806	4099.32	9596		990	20.271	736.051	1723		990	57.357	10144.5	23746		990	28.192	2577.29	6033		990	22.512	3904.6	9140
	991	29.941	3491.94	8174		991	37.946	1815.56	4250		991	26.088	1014.15	2374		991	56.888	15165.1	35498		991	21.745	510.929	1196		991	17.378	549.378	1286
	992	41.119	3969.97	9293		992	37.194	2621.67	6137		992	21.32	1111.12	2601		992	53.986	3251.92	7612		992	24.333	654.895	1533		992	18.561	650.196	1522
	993	50.688	9311.26	21796		993	29.89	1047.04	2451		993	24.163	505.795	1184		993	76.171	17702.3	41437		993	26.507	1585.33	3711		993	19.348	3496.19	8184
	994	38.894	10002.5	23414		994	29.746	902.226	2112		994	25.343	1169.22	2737		994	50.225	7617.15	17830		994	36.216	9468.42	22164		994	24.429	6345.18	14853
	995	30.708	2781.08	6510		995	30.442	676.242	1583		995	23.592	1209.38	2831		995	40.016	1042.82	2441		995	30.133	2329.94	5454		995	20.98	3567.11	8350
	996	31.899	1076.55	2520		996	32.34	1298.66	3040		996	28.589	4665.36	10921		996	51.383	9812.16	22968		996	38.723	7576.36	17735		996	17.947	2445.71	5725
	997	31.609	4213.05	9862		997	37.426	5595.77	13099		997	19.162	605.757	1418		997	59.247	4809.1	11257		997	23.452	1152.15	2697		997	15.566	505.376	1183
	998	27.857	583.129	1365		998	33.108	1838.63	4304		998	21.213	679.662	1591		998	55.775	10055.2	23537		998	28.836	1958.7	4585		998	26.881	3755.08	8790
	999	45.057	5447.23	12751		999	34.481	3093.28	7241		999	26.086	3253.92	7617		999	64.485	8126.81	19023		999	29.919	4422.36	10352		999	18.517	1178.64	2759
	1000	37.073	5194.76	12160		1000	31.505	1386.23	3245		1000	30.785	4826.41	11298		1000	40.599	3416.82	7998		1000	51.43	9513.28	22269		1000	23.154	10890.6	25493
	1001	28.45	1567.83	3670		1001	28.562	585.678	1371		1001	19.426	564.32	1321		1001	50.641	6576.9	15395		1001	36.773	4351.44	10186		1001	18.641	1863.44	4362
	1002	49.121	13388	31339		1002	55.793	16469.5	38553		1002	31.614	7279.34	17040		1002	53.43	5044.49	11808		1002	26.545	1769.03	4141		1002	19.551	1302.96	3050
	1003	56.001	19306.5	45193		1003	30.255	607.465	1422		1003	27.318	1026.97	2404		1003	50.142	6469.24	15143		1003	30.76	4546.67	10643		1003	19.344	3173.23	7428
	1004	41.948	14855.9	34775		1004	37.932	5493.24	12859		1004	32.682	5891.82	13792		1004	48.565	2572.66	6022		1004	32.869	3847.35	9006		1004	29.534	11027.3	25813
	1005	29.543	883.451	2068		1005	48.728	4829.39	11305		1005	27.139	8764.69	20517		1005	36.961	2810.61	6579		1005	30.158	1468.71	3438		1005	21.504	1221.79	2860
	1006	36.782	9302.29	21775		1006	30.832	1567.36	3669		1006	22.681	668.555	1565		1006	39.649	6182.58	14472		1006	37.79	6312.28	14776		1006	16.75	372.09	871
	1007	38.155	7269.67	17017		1007	41.969	17373	40668		1007	28.165	5029.32	11773		1007	40.818	1342.72	3143		1007	24.824	3075.4	7199		1007	15.46	330.225	773
	1008	37.156	3253.99	7617		1008	40.863	4067.28	9521		1008	29.212	7899.2	18491		1008	60.025	15462.9	36195		1008	31.275	1843.79	4316		1008	17.695	1262.37	2955
	1009	51.156	14248.8	33354		1009	40.318	5580.39	13063		1009	20.284	701.875	1643		1009	50.669	3203.65	7499		1009	35.192	12613.5	29526		1009	19.228	936.42	2192
	1010	45.201	7685.34	17990		1010	33.016	3624.71	8485		1010	19.925	451.114	1056		1010	57.28	9176.47	21480		1010	24.226	1097.05	2568		1010	16.843	366.964	859
	1011	36.613	3394.11	7945		1011	34.265	717.253	1679		1011	23.796	3984.84	9328		1011	39.812	1632.8	3822		1011	42.683	15772.6	36921		1011	25.504	2505.95	5866
	1012	32.453	2481.61	5809		1012	29.154	647.621	1516		1012	24.601	1975.76	4625		1012	54.291	13475.5	31543		1012	28	1220.08	2856		1012	19.336	1965.97	4602
	1013	33.453	2429.49	5687		1013	44.597	12669.2	29657		1013	43.797	6810.28	15942		1013	38.367	1966.87	4604		1013	20.602	730.509	1710		1013	16.947	550.232	1288
	1014	35.214	4001.59	9367		1014	33.283	3767.82	8820		1014	21.894	617.292	1445		1014	47.274	3312.16	7753		1014	26.787	1453.33	3402		1014	19.871	789.463	1848
	1015	40.106	15934.2	37299		1015	28.596	574.144	1344		1015	24.082	5164.32	12089		1015	60.415	12672.8	29664		1015	22.716	1125.67	2635		1015	17.48	948.381	2220
	1016	32.36	1534.51	3592		1016	33.278	767.661	1797		1016	19.194	508.358	1190		1016	55.197	13912.5	32566		1016	25.81	4763.26	11150		1016	17.655	1289.71	3019
	1017	32.268	3391.12	7938		1017	32.703	894.109	2093		1017	22.922	3642.66	8527		1017	35.127	825.369	1932		1017	24.68	1349.52	3159		1017	19.241	3271.49	7658
	1018	30.718	1443.51	3379		1018	42.747	8801.83	20604		1018	21.937	1340.1	3137		1018	42.222	1461.06	3420		1018	31.223	3468	8118		1018	27.137	11963.7	28005
	1019	32.508	4124.62	9655		1019	32.57	1586.16	3713		1019	35.791	8760.84	20508		1019	36.253	1533.26	3589		1019	37.108	6150.8	14398		1019	22.187	5677.47	13290
	1020	32.422	2229.99	5220		1020	49.924	4777.27	11183		1020	23.384	2107.76	4934		1020	40.69	1512.32	3540		1020	20.83	1254.68	2937		1020	17.821	1149.59	2691
	1021	34.205	1928.81	4515		1021	34.036	6048.59	14159		1021	20.384	635.661	1488		1021	60.944	5597.73	13103		1021	41.241	1973.23	4619		1021	15.328	399.431	935
	1022	29.661	3180.51	7445		1022	34.668	2902.76	6795		1022	19.284	551.931	1292		1022	51.365	8536.08	19981		1022	28.485	2932.72	6865		1022	16.011	615.593	1441
	1023	30.253	969.318	2269		1023	30.206	1380.68	3232		1023	20.797	2629.79	6156		1023	84.548	17915.5	41936		1023	36.889	1985.62	4648		1023	23.539	5239.16	12264
	1024	33.015	9111.33	21328		1024	32.007	1927.91	4513		1024	25.623	4039.09	9455		1024	76.128	12748.8	29842		1024	44.271	11007.2	25766		1024	18.064	601.923	1409
	1025	38.553	7559.74	17696		1025	48.109	14550.5	34061		1025	29.816	8877.89	20782		1025	41.601	2541.47	5949		1025	25.447	1239.3	2901		1025	22.399	2038.16	4771
	1026	36.588	5079.84	11891		1026	35.865	8150.79	19080		1026	31.364	2505.48	5865		1026	37.553	754.025	1765		1026	22.134	1550.73	3630		1026	23.968	8723.83	20421
	1027	32.388	1854.05	4340		1027	59.307	24575.4	57528		1027	18.737	456.24	1068		1027	55.377	26827.9	62798		1027	37.121	6834.75	15999		1027	23.328	7484.09	17519
	1028	32.28	1723.75	4035		1028	41.764	4763.6	11151		1028	20.68	856.946	2006		1028	47.455	3568.06	8352		1028	51.922	19652.4	46003		1028	23.575	3645.71	8534
	1029	41.757	12540.5	29355		1029	36.694	6662.03	15595		1029	28.526	926.151	2168		1029	36.531	1529.41	3580		1029	22.489	1277.75	2991		1029	28.456	5494.63	12862
	1030	27.887	631.403	1478		1030	42.676	4612.37	10797		1030	23.075	2099.65	4915		1030	87.125	16414.3	38422		1030	28.98	1238.02	2898		1030	19.987	1340.55	3138
	1031	42.708	9888.84	23148		1031	33.694	2072.73	4852		1031	28.726	2331.61	5458		1031	44.035	8578.37	20080		1031	32.09	5346.39	12515		1031	16.928	498.968	1168
	1032	29.043	1749.39	4095		1032	33.901	3359.85	7865		1032	22.108	878.306	2056		1032	34.397	925.764	2167		1032	38.196	15142.5	35446		1032	18.653	1147.46	2686
	1033	31.655	3056.19	7154		1033	35.098	1679.29	3931		1033	27.574	2461.9	5763		1033	55.148	3510.38	8217		1033	29.742	838.59	1963		1033	22.768	2266.29	5305
	1034	41.069	3035.26	7105		1034	29.838	866.769	2029		1034	31.333	4176.22	9776		1034	34.548	915.084	2142		1034	23.772	3249.7	7607		1034	18.181	1584.48	3709
	1035	31.583	2361.14	5527		1035	28.259	700.165	1639		1035	21.754	1700.65	3981		1035	52.156	3141.7	7354		1035	35.213	4588.11	10740		1035	19.916	1922.82	4501
	1036	37.923	9526.15	22299		1036	38.336	9416.56	22043		1036	19.377	943.666	2209		1036	36.475	1246.6	2918		1036	36.026	4694.06	10988		1036	26.478	8800.29	20600
	1037	54.718	21949.6	51380		1037	59.066	19757.1	46249		1037	23.331	2621.25	6136		1037	38.318	4780.05	11189		1037	23.303	657.031	1538		1037	17.804	1049.63	2457
	1038	41.341	9625.26	22531		1038	29.566	669.407	1567		1038	19.944	766.809	1795		1038	37.257	1734.9	4061		1038	22.393	535.707	1254		1038	22.584	7593.03	17774
	1039	34.632	4098.14	9593		1039	28.311	737.758	1727		1039	24.938	2066.75	4838		1039	83.752	15850.3	37102		1039	29.988	1088.93	2549		1039	18.551	2314.14	5417
	1040	29.086	720.687	1687		1040	37.546	3849.41	9011		1040	18.958	388.744	910		1040	36.37	1429.44	3346		1040	23.521	2682.81	6280		1040	23.805	5593.31	13093
	1041	32.347	2072.78	4852		1041	30.263	982.538	2300		1041	21.996	2151.76	5037		1041	53.54	14066.7	32927		1041	38.129	8975.01	21009		1041	16.45	906.516	2122
	1042	29.393	1117.56	2616		1042	33.477	1229.88	2879		1042	19.833	1321.73	3094		1042	48.824	9928.36	23240		1042	54.25	25608.8	59946		1042	16.3	487.434	1141
	1043	29.1	745.892	1746		1043	39.96	7289.15	17063		1043	21.647	471.619	1104		1043	50.18	4759.12	11140		1043	24.767	772.375	1808		1043	16.621	1086.37	2543
	1044	35.357	2114.64	4950		1044	33.155	7039.24	16478		1044	31.707	4063.45	9512		1044	101.967	26746.8	62608		1044	31.869	2382.49	5577		1044	24.797	7627.2	17854
	1045	36.604	3315.08	7760		1045	32.917	5399.69	12640		1045	19.284	724.944	1697		1045	79.405	10142.8	23742		1045	21.544	524.6	1228		1045	36.494	9899.9	23174
	1046	28.612	1038.95	2432		1046	38.399	5429.59	12710		1046	26.277	2671.66	6254		1046	34.306	718.14	1681		1046	38.384	1410.18	3301		1046	17.747	1197.87	2804
	1047	30.997	4250.65	9950		1047	30.13	1184.17	2772		1047	30.984	6565.08	15368		1047	60.069	5235.03	12254		1047	35.443	5541.62	12972		1047	18.642	1712.21	4008
	1048	41.394	5428.86	12708		1048	28.79	996.208	2332		1048	27.706	1290.12	3020		1048	71.295	17757	41565		1048	44.583	8818.23	20642		1048	22.193	3925.1	9188
	1049	46.47	6511.39	15242		1049	31.805	1114.11	2608		1049	35.026	4638.44	10858		1049	79.806	22842.9	53470		1049	26.466	825.347	1932		1049	26.389	2435.03	5700
	1050	39.639	11345.6	26558		1050	37.584	1428.95	3345		1050	29.954	8611.75	20159		1050	39.032	2084.36	4879		1050	28.109	768.53	1799		1050	19.253	1233.75	2888
	1051	46.503	15455.7	36179		1051	31.16	998.344	2337		1051	27.748	1789.93	4190		1051	41.649	3594.12	8413		1051	41.277	8076.19	18905		1051	16.768	401.14	939
	1052	29.084	1031.26	2414		1052	30.056	911.624	2134		1052	19.19	475.464	1113		1052	39.493	1164.15	2725		1052	23.635	969.313	2269		1052	24.445	7090.64	16598
	1053	40.273	8877.66	20781		1053	41.202	14996.1	35104		1053	23.617	605.33	1417		1053	50.95	7444.13	17425		1053	30.165	4677.82	10950		1053	15.591	879.175	2058
	1054	44.73	20943.1	49024		1054	28.51	621.135	1454		1054	20.153	843.703	1975		1054	68.653	8710.81	20390		1054	23.404	469.918	1100		1054	15.6	466.501	1092
	1055	39.302	18620	43586		1055	34.508	5395.41	12630		1055	19.872	730.07	1709		1055	42.672	1166.71	2731		1055	27.072	1121.82	2626		1055	17.903	474.191	1110
	1056	27.021	542.545	1270		1056	33.84	4712.76	11032		1056	22.673	1540.03	3605		1056	37.442	2463.29	5766		1056	25.682	724.101	1695		1056	16.608	688.217	1611
	1057	41.15	9932.41	23250		1057	31.042	3805.84	8909		1057	46.118	15051.7	35234		1057	64.739	15156.1	35477		1057	36.062	6439.59	15074		1057	28.532	11725.8	27448
	1058	32.773	1792.11	4195		1058	39.516	5925.13	13870		1058	29.88	3625.15	8486		1058	54.872	7665.43	17943		1058	25.961	1696.83	3972		1058	20.036	1925.81	4508
	1059	39.459	6725.85	15744		1059	38.467	1971.91	4616		1059	20.473	962.035	2252		1059	44.272	2988.33	6995		1059	49.177	9600.86	22474		1059	16.779	680.955	1594
	1060	42.929	21034.9	49239		1060	29.842	968.868	2268		1060	28.431	6643.68	15552		1060	78.698	16944.9	39664		1060	29.6	1264.51	2960		1060	17.346	2312	5412
	1061	36.616	2487.16	5822		1061	30.391	2258.98	5288		1061	80.681	2481.55	5809		1061	80.449	19693.1	46097		1061	36.563	13573.4	31773		1061	16.724	414.383	970
	1062	29.044	843.721	1975		1062	35.228	2708.81	6341		1062	25.922	1993.28	4666		1062	41.354	1749	4094		1062	34.029	4070.35	9528		1062	16.271	820.221	1920
	1063	48.863	10666.8	24969		1063	41.27	14245.1	33346		1063	38.957	8221.3	19245		1063	41.358	3304.04	7734		1063	41.58	10266.9	24033		1063	19.85	1297.4	3037
	1064	29.303	951.376	2227		1064	33.885	1635.71	3829		1064	26.071	8108.09	18980		1064	71.063	23983.6	56140		1064	19.943	596.369	1396		1064	20.127	7962.13	18638
	1065	34.599	2394.46	5605		1065	34.307	5539.8	12968		1065	23.895	2235.49	5233		1065	60.652	15624.3	36573		1065	23	736.917	1725		1065	16	574.155	1344
	1066	49.508	13726.4	32131		1066	47.069	15623.6	36573		1066	26.113	4328.3	10132		1066	62.848	17962	42045		1066	27.187	1242.72	2909		1066	20.711	2176.58	5095
	1067	38.871	6193.98	14499		1067	29.839	1108.99	2596		1067	22.364	1127.36	2639		1067	66.879	11057	25882		1067	25.663	877.038	2053		1067	17.393	906.516	2122
	1068	26.718	810.4	1897		1068	39.397	7893.2	18477		1068	19.191	557.485	1305		1068	52.989	7990.96	18705		1068	24.008	1251.26	2929		1068	19.487	3296.69	7717
	1069	29.517	756.572	1771		1069	31.734	2399.53	5617		1069	22.682	3963.05	9277		1069	36.513	3618.89	8471		1069	38.101	2734.5	6401		1069	28.848	9168.97	21463
	1070	54.795	19452.6	45535		1070	35.052	8984.24	21031		1070	26.649	1980.89	4637		1070	35.478	1394.41	3264		1070	36.744	10485.6	24545		1070	28.824	13360.2	31274
	1071	29.574	593.809	1390		1071	62.975	19208.2	44964		1071	20.246	562.184	1316		1071	50.277	2942.62	6888		1071	33.51	9906.3	23189		1071	19.562	1011.18	2367
	1072	32.636	5590.77	13087		1072	51.141	15904.7	37231		1072	23.457	2765.64	6474		1072	40.857	2199.28	5148		1072	33.046	3698.68	8658		1072	19.839	1262.8	2956
	1073	39.441	9098.52	21298		1073	34.637	3876.75	9075		1073	31.179	4981.48	11661		1073	62.912	15857.2	37118		1073	40.813	16703	39099		1073	21.47	4668.43	10928
	1074	30.496	1602.43	3751		1074	28.189	638.222	1494		1074	27.378	2970.69	6954		1074	77.621	13827.9	32368		1074	44.187	9306.09	21784		1074	16.958	862.087	2018
	1075	41.998	9957.62	23309		1075	33.397	1940.3	4542		1075	29.681	4653.4	10893		1075	67.573	21362.2	50004		1075	43.933	10923	25569		1075	22.247	4419.37	10345
	1076	30.108	1067.57	2499		1076	34.091	3830.19	8966		1076	24.135	3206.5	7506		1076	67.272	8880.41	20787		1076	32.193	1567.82	3670		1076	17.462	581.845	1362
	1077	31.97	2308.16	5403		1077	34.724	10101.8	23647		1077	20.675	1086.35	2543		1077	91.177	17138.8	40118		1077	33.793	4677.4	10949		1077	18.147	736.491	1724
	1078	33.586	3744.84	8766		1078	40.179	5852.94	13701		1078	25.654	5041.29	11801		1078	58.701	5040.65	11799		1078	35.135	6769.39	15846		1078	18.621	692.062	1620
	1079	43.857	18661	43682		1079	32.316	1090.62	2553		1079	36.895	4208.26	9851		1079	42.733	1570	3675		1079	27.389	1263.65	2958		1079	15.143	407.548	954
	1080	32.696	3352.24	7847		1080	31.225	1067.12	2498		1080	33.574	4646.99	10878		1080	59.069	9135.03	21383		1080	34.796	3285.16	7690		1080	18.451	401.994	941
	1081	35.686	5915.02	13846		1081	30.523	5007.1	11721		1081	28.801	3592.68	8410		1081	35.519	1168.42	2735		1081	33.296	4708.15	11021		1081	15.86	338.769	793
	1082	31.912	2467.51	5776		1082	32.242	4545.31	10640		1082	28.725	4871.69	11404		1082	37.837	3071.21	7189		1082	36.724	4377.07	10246		1082	27.333	8582.42	20090
	1083	31.098	2564.06	6002		1083	29.786	2735.73	6404		1083	24.003	2963.43	6937		1083	46.292	5280.31	12360		1083	35.055	7951.87	18614		1083	15.604	319.972	749
	1084	31.333	2971.61	6956		1084	37.576	9775.82	22884		1084	21.545	911.199	2133		1084	47.526	3979.46	9315		1084	27.739	1090.21	2552		1084	21.463	6454.97	15110
	1085	32.307	1573.38	3683		1085	31.267	7613.39	17822		1085	23.749	2749.4	6436		1085	65.325	12530.5	29331		1085	28.103	3505.59	8206		1085	20.556	2748.6	6434
	1086	29.514	882.596	2066		1086	33.916	1550.27	3629		1086	37.325	12213.8	28591		1086	78.714	20781.6	48645		1086	22.092	924.884	2165		1086	19.33	2601.21	6089
	1087	26.671	934.288	2187		1087	34.723	4553.85	10660		1087	26.736	6624.46	15507		1087	60.341	9744.23	22809		1087	26.45	1683.59	3941		1087	20.089	3758.92	8799
	1088	26.911	643.791	1507		1088	32.457	6558.23	15352		1088	35.838	12584.6	29459		1088	71.839	25043.5	58621		1088	43.25	16388.6	38363		1088	18.765	1194.45	2796
	1089	45.686	16218.7	37965		1089	32.334	4254.39	9959		1089	26.977	2489.24	5827		1089	48.43	4427.6	10364		1089	32.892	7924.96	18551		1089	16.796	774.938	1814
	1090	28.043	563.05	1318		1090	42.997	16328.9	38224		1090	37.374	6913.24	16183		1090	80.826	18887.8	44212		1090	30.734	1877.54	4395		1090	27.029	6281.53	14704
	1091	32.47	915.491	2143		1091	29.792	674.534	1579		1091	29.49	2469.17	5780		1091	35.485	1531.12	3584		1091	23.774	629.69	1474		1091	19.877	4406.98	10316
	1092	33.979	2104.82	4927		1092	35.097	3103.54	7265		1092	35.22	9930.06	23245		1092	35.855	1899.38	4446		1092	30.572	2350.87	5503		1092	18.859	1595.16	3734
	1093	33.828	5809.5	13599		1093	35.116	1815.13	4249		1093	32.59	7364.78	17240		1093	56.344	4621.56	10818		1093	36.554	4934.57	11551		1093	17.443	454.539	1064
	1094	30.655	2697.77	6315		1094	32.522	8169.16	19123		1094	25.678	2215.84	5187		1094	77.911	7488.99	17530		1094	25.551	1386.26	3245		1094	20.231	5496.77	12867
	1095	46.177	19549.1	45761		1095	39.743	8047.41	18838		1095	19.377	571.155	1337		1095	36.444	3861.12	9038		1095	30.191	11556.1	27051		1095	18.707	735.209	1721
	1096	32.256	2204.78	5161		1096	31.247	1241.41	2906		1096	31.471	2540.93	5948		1096	43.976	4677.95	10950		1096	31.654	3515.84	8230		1096	16.796	2001.85	4686
	1097	36.362	6601.96	15454		1097	43.944	6345.06	14853		1097	28.626	5661.99	13254		1097	44.841	6647.39	15560		1097	42.221	7683.59	17986		1097	18.389	565.611	1324
	1098	28.422	777.078	1819		1098	37.103	2472.58	5788		1098	19.971	597.214	1398		1098	63.204	22384.1	52396		1098	28.776	2692.2	6302		1098	17.475	1366.18	3198
	1099	66.771	18598.2	43535		1099	67.874	17194	40249		1099	21.483	2734.88	6402		1099	62.314	24597.9	57578		1099	25.708	527.163	1234		1099	23.883	5050.34	11822
	1100	54.011	8029.66	18796		1100	30.082	629.679	1474		1100	29.909	12712.8	29759		1100	37.225	8396.81	19655		1100	33.211	10555.6	24709		1100	18.01	761.695	1783
	1101	31.72	2127.46	4980		1101	32.112	3072.78	7193		1101	30.006	6063.13	14193		1101	39.048	5888.66	13784		1101	38.79	8517.48	19938		1101	16.577	786.046	1840
	1102	32.218	3729.89	8731		1102	31.019	715.544	1675		1102	19.085	481.018	1126		1102	34.692	770.687	1804		1102	30.646	1479.39	3463		1102	22.695	5429.27	12709
	1103	30.468	1223.5	2864		1103	33.82	13392.8	31351		1103	19.566	442.997	1037		1103	50.204	3581.73	8384		1103	33.773	5987.61	14016		1103	16.336	893.272	2091
	1104	37.248	8672.17	20300		1104	31.078	1022.27	2393		1104	41.231	4808.47	11256		1104	67.804	19755	46242		1104	25.369	1701.53	3983		1104	16.073	377.644	884
	1105	42.868	18496.5	43297		1105	56.742	15416.4	36088		1105	34.192	3870.78	9061		1105	36.646	3272	7659		1105	30.483	1562.69	3658		1105	16.853	784.764	1837
	1106	39.398	7573.84	17729		1106	38.351	5553.9	13001		1106	31.399	6357.89	14883		1106	34.794	1590.5	3723		1106	39.163	6073.05	14216		1106	22.194	7414.46	17356
	1107	40.252	18416.6	43110		1107	41.228	5336.46	12492		1107	19.213	500.668	1172		1107	50.147	3641.96	8525		1107	27.075	3099.75	7256		1107	21.512	5513.85	12907
	1108	28.324	895.412	2096		1108	35.846	10168	23802		1108	33.622	9493.9	22224		1108	66.066	23200.1	54306		1108	25.692	570.737	1336		1108	15.697	952.226	2229
	1109	34.559	8636.72	20217		1109	49.413	23747.5	55590		1109	36.33	2731.46	6394		1109	36.471	1355.54	3173		1109	39.749	11513	26950		1109	16.876	2328.66	5451
	1110	33.584	3170.68	7422		1110	38.264	4217.22	9872		1110	24.679	885.568	2073		1110	35.573	1671.67	3913		1110	24.58	4725.24	11061		1110	17.136	431.898	1011
	1111	31	662.161	1550		1111	36.771	14247.2	33351		1111	21.608	2003.1	4689		1111	60.603	6265.46	14666		1111	39.531	7447.35	17433		1111	17.359	474.618	1111
	1112	33.025	2793.47	6539		1112	29.319	588.668	1378		1112	23.504	1335.4	3126		1112	39.719	2171.93	5084		1112	30.437	3484.66	8157		1112	27.689	13638.3	31925
	1113	47.742	22822.3	53423		1113	37.175	7988.03	18699		1113	36.252	4986.6	11673		1113	48.404	22974.1	53777		1113	23.51	1536.63	3597		1113	26.325	2732.79	6397
	1114	31.733	813.39	1904		1114	29.772	2174.83	5091		1114	20.159	706.147	1653		1114	38.375	1180.38	2763		1114	34.056	7739.98	18118		1114	21.182	3230.48	7562
	1115	37.534	7295.73	17078		1115	37.034	8305.86	19443		1115	18.729	856.092	2004		1115	42.295	1102.2	2580		1115	22.333	572.446	1340		1115	17.395	1241.01	2905
	1116	54.594	16839	39417		1116	29.671	963.314	2255		1116	24.154	6923.49	16207		1116	37.762	3452.28	8081		1116	32.461	2468.35	5778		1116	21.427	5336.57	12492
	1117	31.567	903.529	2115		1117	30.628	1583.17	3706		1117	38.009	5325.8	12467		1117	41.316	4183.24	9792		1117	22.286	1532.79	3588		1117	18.134	2424.78	5676
	1118	50.699	10807.7	25299		1118	29.975	1510.97	3537		1118	29.264	2650.3	6204		1118	66.195	18268.3	42762		1118	32.222	7736.14	18109		1118	15.115	335.778	786
	1119	34.004	3559.01	8331		1119	39.976	2134.67	4997		1119	24.136	5918.31	13854		1119	35.11	1094.94	2563		1119	21.426	494.268	1157		1119	18.945	1035.96	2425
	1120	49.069	3333.02	7802		1120	33.51	9734.39	22787		1120	33.295	2602.88	6093		1120	39.081	7863.65	18407		1120	33.586	7518.26	17599		1120	34.339	12513.1	29291
	1121	31.829	3902.48	9135		1121	42.54	18081.7	42327		1121	32.01	9640.43	22567		1121	73.759	9957.41	23308		1121	22.87	674.119	1578		1121	19.993	1238.45	2899
	1122	34.443	5885.54	13777		1122	30.333	1049.61	2457		1122	24.083	2860.05	6695		1122	89.926	34690.7	81203		1122	45.395	5352.37	12529		1122	18.756	2003.13	4689
	1123	53.408	17408.4	40750		1123	37.517	2291.88	5365		1123	24.518	1173.07	2746		1123	35.504	2047.62	4793		1123	28.619	1699.39	3978		1123	15.068	379.78	889
	1124	33.831	3165.13	7409		1124	39.903	3323.97	7781		1124	54.516	22170.8	51899		1124	44.359	11597.9	27148		1124	22.36	477.608	1118		1124	16.16	517.765	1212
	1125	29.14	2489.72	5828		1125	30.397	753.137	1763		1125	26.328	8165.34	19114		1125	58.798	27078.3	63384		1125	34.682	10860.2	25422		1125	26.348	9218.52	21579
	1126	29.341	2206.06	5164		1126	34.354	10082.1	23601		1126	20.326	1224.33	2866		1126	46.21	8666.38	20286		1126	36.052	5036.24	11789		1126	15.548	411.82	964
	1127	45.415	18896.8	44234		1127	33.85	9428.09	22070		1127	19.573	627.117	1468		1127	44.346	985.146	2306		1127	31.619	4822.22	11288		1127	26.708	5043.08	11805
	1128	29.879	1901.9	4452		1128	32.854	3466.65	8115		1128	21.463	990.23	2318		1128	64.028	24153.2	56537		1128	28.004	2739.62	6413		1128	26.32	6285.37	14713
	1129	30.951	1904.03	4457		1129	32.296	745.02	1744		1129	30.813	2672.08	6255		1129	35.928	1273.94	2982		1129	24.182	2499.97	5852		1129	18.189	738.199	1728
	1130	36.606	4050.29	9481		1130	44.638	17753.2	41558		1130	23.972	3338.5	7815		1130	40.713	2730.73	6392		1130	31.022	2968.6	6949		1130	20.417	2573.02	6023
	1131	34.289	9873.03	23111		1131	28.712	637.795	1493		1131	25.188	3367.98	7884		1131	51.258	14364.9	33625		1131	33.126	12439.2	29118		1131	16.219	789.89	1849
	1132	28.07	1367.04	3200		1132	34.583	2836.54	6640		1132	42.154	5150.22	12056		1132	38.242	2973.38	6960		1132	45.018	6577.15	15396		1132	18.823	1865.58	4367
	1133	30.675	2057.4	4816		1133	30.805	2092.38	4898		1133	28.084	5890.54	13789		1133	67.108	10894.3	25501		1133	30.52	1929.65	4517		1133	16.35	419.082	981
	1134	50.28	15443.7	36151		1134	31.654	1054.73	2469		1134	25.515	2201.74	5154		1134	64.344	5277.75	12354		1134	23.317	597.65	1399		1134	26.164	7108.59	16640
	1135	52.251	10424.1	24401		1135	33.453	5173.27	12110		1135	22.132	718.536	1682		1135	64.72	12442.1	29124		1135	25.753	5478.82	12825		1135	25.624	8899.4	20832
	1136	46.742	15815	37020		1136	29.971	1766.86	4136		1136	20.449	934.695	2188		1136	36.27	976.175	2285		1136	28.277	2222.71	5203		1136	16.767	830.901	1945
	1137	45.405	9058.36	21204		1137	37.574	3467.08	8116		1137	20	563.893	1320		1137	37.112	1268.39	2969		1137	25.884	1238.45	2899		1137	16.122	337.487	790
	1138	30.351	998.368	2337		1138	33.315	5820.9	13626		1138	27.12	7426.3	17384		1138	33.704	1022.31	2393		1138	28.856	1282.02	3001		1138	18.961	1036.81	2427
	1139	31.716	2763.99	6470		1139	48.012	10255.1	24006		1139	32.924	16357.6	38291		1139	38.039	828.787	1940		1139	35.225	12685.7	29695		1139	18.207	1353.37	3168
	1140	40.793	9445.41	22110		1140	35.448	6087.46	14250		1140	23.092	749.721	1755		1140	46.837	11685.5	27353		1140	22.771	466.928	1093		1140	16.64	611.321	1431
	1141	27.302	1889.51	4423		1141	30.712	1548.14	3624		1141	23.974	7619.81	17837		1141	44.787	11690.6	27365		1141	32.816	7163.69	16769		1141	17.514	553.65	1296
	1142	41.109	8078.36	18910		1142	31.435	3639.23	8519		1142	22.741	1952.69	4571		1142	39.475	1028.72	2408		1142	48.062	1314.06	3076		1142	20.479	4348.03	10178
	1143	36.589	4110.95	9623		1143	34.564	8593.36	20116		1143	25.58	1223.9	2865		1143	35.145	930.89	2179		1143	22.037	1007.33	2358		1143	15.936	319.972	749
	1144	30.79	3380.44	7913		1144	39.095	16600.6	38860		1144	28.574	3954.94	9258		1144	48.12	9559.25	22376		1144	27.709	2805.41	6567		1144	19.659	3199.72	7490
	1145	35.948	5067.88	11863		1145	38.469	4798.63	11233		1145	21.35	2216.27	5188		1145	36.736	1961.75	4592		1145	25.621	722.392	1691		1145	22.172	2367.96	5543
	1146	31.069	5003.8	11713		1146	29.754	877.022	2053		1146	23.331	1564.8	3663		1146	35.491	803.582	1881		1146	31.832	12129.9	28394		1146	24.158	7399.51	17321
	1147	32.752	2028.78	4749		1147	29.396	665.563	1558		1147	36.529	6288.68	14721		1147	41.883	5797.24	13570		1147	27.663	1051.76	2462		1147	24.316	4269.42	9994
	1148	29.853	2958.79	6926		1148	33.427	3141.56	7354		1148	21.115	703.584	1647		1148	35.632	1613.57	3777		1148	24.56	881.31	2063		1148	16.731	557.494	1305
	1149	46.212	13621.7	31886		1149	59.518	17899.7	41901		1149	28.392	2874.57	6729		1149	34.566	782.648	1832		1149	26.133	1674.62	3920		1149	18.603	1001.35	2344
	1150	42.083	6310.18	14771		1150	41.775	11974.6	28031		1150	28.945	5180.98	12128		1150	44.27	3574.47	8367		1150	24.619	1409.33	3299		1150	16.197	456.675	1069
	1151	34.421	4646.66	10877		1151	41.239	8702.72	20372		1151	21.596	1734.4	4060		1151	87.748	16344.2	38258		1151	35.64	5800.93	13579		1151	25.107	5309.23	12428
	1152	51.356	21369	50021		1152	31.498	2946.76	6898		1152	29.46	5197.64	12167		1152	34.614	2913.14	6819		1152	23.449	1182.06	2767		1152	19.915	901.816	2111
	1153	27.035	658.316	1541		1153	36.925	5252.73	12296		1153	61.384	18722.9	43828		1153	40.747	19130.9	44781		1153	24.492	1234.6	2890		1153	29.006	11660.4	27295
	1154	29.149	1257.68	2944		1154	39.406	6716.71	15723		1154	25.589	1224.33	2866		1154	51.755	12160.5	28465		1154	25.035	1540.05	3605		1154	23.35	7790.4	18236
	1155	35.465	2378.65	5568		1155	35.458	6907.24	16169		1155	21.927	515.193	1206		1155	71.197	9398.62	22000		1155	24.875	850.125	1990		1155	15.475	390.032	913
	1156	37.077	4498.42	10530		1156	33.676	1021.41	2391		1156	23.547	1488.76	3485		1156	51.606	10009.1	23429		1156	22.935	1048.35	2454		1156	24.812	10101.5	23646
	1157	41.878	10233.2	23954		1157	31.558	3478.18	8142		1157	33.848	6275.44	14690		1157	60.618	15123.7	35401		1157	28.008	1423.85	3333		1157	17.891	2376.93	5564
	1158	33.689	4576.6	10713		1158	38.223	7543.75	17659		1158	23.691	1801.47	4217		1158	43.361	3075.06	7198		1158	25.93	1273.9	2982		1158	17.171	513.493	1202
	1159	36.096	3053.2	7147		1159	31.99	2623.8	6142		1159	24.719	2143.65	5018		1159	36.047	1324.35	3100		1159	29.909	11985	28055		1159	16.833	388.324	909
	1160	68.077	18467.5	43229		1160	34.444	2089.39	4891		1160	23.182	1198.27	2805		1160	35.811	810.844	1898		1160	22.446	1160.27	2716		1160	17.39	1314.92	3078
	1161	41.932	6054.71	14173		1161	40.312	3581.99	8385		1161	19.438	398.57	933		1161	37.028	1138.94	2666		1161	21.593	498.113	1166		1161	25.527	4776.51	11181
	1162	44.566	15440.3	36143		1162	32.604	3621.29	8477		1162	24.647	715.973	1676		1162	53.617	12689.8	29704		1162	22.802	789.035	1847		1162	16.091	378.071	885
	1163	38.817	12204.7	28569		1163	29.228	711.699	1666		1163	29.191	6135.32	14362		1163	41.175	5927.96	13876		1163	32.039	1409.76	3300		1163	17.124	1294.84	3031
	1164	31.096	4848.73	11350		1164	47.276	10400.8	24347		1164	22.951	1598.12	3741		1164	51.526	9289.25	21744		1164	29.929	3068.57	7183		1164	23.588	6328.09	14813
	1165	35.444	2150.1	5033		1165	29.386	1657.07	3879		1165	20.465	620.709	1453		1165	37.462	1488.4	3484		1165	25.77	1343.11	3144		1165	15.456	376.362	881
	1166	41.995	3911.02	9155		1166	43.586	18489.2	43281		1166	35.587	6187.44	14484		1166	34.886	1043.25	2442		1166	33.717	11897.5	27850		1166	18.949	1416.59	3316
	1167	44.138	8032.65	18803		1167	40.275	6142.14	14378		1167	25.677	2171.84	5084		1167	35.755	1435.85	3361		1167	25.03	3945.6	9236		1167	17.656	482.735	1130
	1168	51.328	10437.4	24432		1168	66.513	28499.1	66713		1168	24.182	1136.33	2660		1168	38.767	2981.07	6978		1168	28.922	1890.35	4425		1168	15.115	335.778	786
	1169	47.08	10519	24623		1169	38.456	3203.5	7499		1169	31.562	6809	15939		1169	35.729	732.665	1715		1169	23.404	1709.65	4002		1169	16.936	1475.97	3455
	1170	32.219	2518.78	5896		1170	34.159	7704.81	18036		1170	23.862	1253.81	2935		1170	51.399	5775.02	13518		1170	26.567	1100.89	2577		1170	15.118	329.37	771
	1171	51.197	9557.76	22373		1171	35.666	4646.98	10878		1171	18.592	389.171	911		1171	47.651	5191.03	12151		1171	21.566	700.178	1639		1171	18.726	1807.9	4232
	1172	38.532	4148.12	9710		1172	42.655	18549.9	43423		1172	27.309	8271.28	19362		1172	52.024	8245.58	19301		1172	26.407	4320.68	10114		1172	22.876	6880.03	16105
	1173	38.754	9618.85	22516		1173	33.301	2361.51	5528		1173	25.407	1866.83	4370		1173	37.693	2254.39	5277		1173	31.942	3042.93	7123		1173	20.406	1394.8	3265
	1174	27.394	830.905	1945		1174	37.006	2466.17	5773		1174	25.37	1083.79	2537		1174	39.531	10234.2	23956		1174	27.189	3321.89	7776		1174	28.689	5711.22	13369
	1175	40.354	5016.62	11743		1175	32.347	1036.36	2426		1175	21.73	4362.91	10213		1175	35.731	1190.63	2787		1175	35.609	4548.38	10647		1175	18.083	2711.43	6347
	1176	33.885	2649.07	6201		1176	62.918	29592.8	69273		1176	19.091	538.261	1260		1176	49.938	4778.77	11186		1176	22.629	676.682	1584		1176	15.694	328.516	769
	1177	29.957	1177.37	2756		1177	50.268	9942.43	23274		1177	32.775	4676.46	10947		1177	56.002	11651.3	27273		1177	41.002	11402.8	26692		1177	17.896	733.927	1718
	1178	31.136	4415.97	10337		1178	38.564	5749.56	13459		1178	31.943	3861.81	9040		1178	35.71	2578.21	6035		1178	34.576	1462.3	3423		1178	22.988	3358.64	7862
	1179	36.179	1731.02	4052		1179	28.854	591.659	1385		1179	24.078	3044.59	7127		1179	35.853	1975.85	4625		1179	23.082	483.161	1131		1179	17.875	794.162	1859
	1180	37.382	3976.38	9308		1180	36.055	8964.16	20984		1180	30.503	11479.9	26873		1180	34.275	1010.35	2365		1180	24.397	604.486	1415		1180	17.621	496.832	1163
	1181	47.881	16138.8	37778		1181	30.972	2341.86	5482		1181	26.379	3301.76	7729		1181	41.325	6143.7	14381		1181	27.182	766.394	1794		1181	18.887	1565.26	3664
	1182	31.062	4047.3	9474		1182	29.179	1807.44	4231		1182	36.331	6006.31	14060		1182	39.474	1602.04	3750		1182	30.736	1890.78	4426		1182	16.494	627.128	1468
	1183	51.337	9562.03	22383		1183	36.293	5286.91	12376		1183	39.09	7430.99	17395		1183	61.911	13674.1	32008		1183	32.199	7180.35	16808		1183	17.671	1102.17	2580
	1184	34.205	1928.81	4515		1184	39.718	12657.6	29630		1184	18.63	580.98	1360		1184	41.234	2184.32	5113		1184	27.594	1131.65	2649		1184	17.469	1320.9	3092
	1185	29.157	1033.83	2420		1185	42.289	14669.3	34339		1185	32.896	12535.1	29343		1185	43.425	5064.57	11855		1185	31.698	1746.81	4089		1185	18.297	1711.79	4007
	1186	42.845	14404.8	33719		1186	38.712	14817.5	34686		1186	28.174	1035.09	2423		1186	38.696	1686.2	3947		1186	33.86	12685.7	29695		1186	19.534	3221.08	7540
	1187	33.736	5015.34	11740		1187	31.05	2679.34	6272		1187	28.43	3048.44	7136		1187	34.635	1257.71	2944		1187	22.493	701.46	1642		1187	19.574	2215.88	5187
	1188	33.955	2262.88	5297		1188	36.013	11507.7	26938		1188	23.968	1617.77	3787		1188	39.8	1360.24	3184		1188	37.622	12616.4	29533		1188	17.327	362.692	849
	1189	36.604	3518.42	8236		1189	31.465	2688.31	6293		1189	20.424	514.766	1205		1189	49.357	4196.06	9822		1189	29.637	1430.69	3349		1189	19.108	906.088	2121
	1190	37.179	9227.96	21601		1190	31.228	1987.72	4653		1190	19.803	516.047	1208		1190	43.453	1188.07	2781		1190	24.228	589.961	1381		1190	17.697	574.582	1345
	1191	34.841	4212.2	9860		1191	33.823	11848.1	27735		1191	31.065	6701.78	15688		1191	54.46	7933.72	18571		1191	24.721	718.12	1681		1191	18.232	2920.76	6837
	1192	38.622	4850.86	11355		1192	37.634	14597.9	34172		1192	31.921	14986.3	35081		1192	42.89	6669.6	15612		1192	27.734	4632.54	10844		1192	16.929	1229.48	2878
	1193	48.161	10205	23888		1193	29.571	1061.14	2484		1193	23.515	2009.08	4703		1193	44.941	5183.77	12134		1193	26.119	4117.34	9638		1193	17.176	623.71	1460
	1194	33.033	6886.47	16120		1194	73.644	26835.2	62818		1194	28.784	6086.62	14248		1194	37.883	2346.66	5493		1194	34.319	3122.82	7310		1194	17.836	556.213	1302
	1195	33.33	1466.58	3433		1195	28.667	1506.27	3526		1195	31.021	2544.35	5956		1195	35.333	1132.11	2650		1195	25.348	963.759	2256		1195	19.568	3962.27	9275
	1196	29.874	1110.29	2599		1196	36.038	12162.1	28470		1196	21.392	721.953	1690		1196	50.926	15011.7	35139		1196	44.309	4221.15	9881		1196	18.326	1683.16	3940
	1197	29.714	888.577	2080		1197	34.237	10194	23863		1197	25.192	2130.83	4988		1197	36.946	1167.99	2734		1197	31.122	1635.32	3828		1197	17.033	443.859	1039
	1198	46.441	11209.3	26239		1198	35.208	2752.39	6443		1198	24.967	3839.6	8988		1198	50.488	5607.98	13127		1198	41.465	8236.81	19281		1198	18.221	529.299	1239
	1199	51.136	18918.2	44284		1199	30.291	2135.1	4998		1199	21.788	791.158	1852		1199	44	2142.89	5016		1199	38.239	6779.21	15869		1199	18.874	894.981	2095
	1200	28.286	2706.74	6336		1200	29	780.477	1827		1200	21.521	1094.04	2561		1200	57.446	12393.4	29010		1200	34.371	5741.12	13439		1200	21.7	2938.7	6879
	1201	40.947	8868.68	20760		1201	42.346	2876.27	6733		1201	23.91	684.361	1602		1201	39.764	1511.9	3539		1201	22.992	1188.47	2782		1201	18.702	830.901	1945
	1202	35.782	1543.9	3614		1202	32.171	1443.05	3378		1202	24.71	1456.72	3410		1202	50.193	13980.9	32726		1202	21.833	727.519	1703		1202	20.364	574.155	1344
	1203	38.754	6854.01	16044		1203	37.124	8928.7	20901		1203	19.812	990.23	2318		1203	36.864	1385.87	3244		1203	39.343	5983.34	14006		1203	18.022	1770.74	4145
	1204	31.724	3835.41	8978		1204	31.511	3136.43	7342		1204	52.372	24453.7	57243		1204	40.021	7488.56	17529		1204	26.206	2776.36	6499		1204	17.093	394.304	923
	1205	43.868	13511.9	31629		1205	32.837	1458.86	3415		1205	34.842	4152.73	9721		1205	48.85	3610.35	8451		1205	23.231	645.07	1510		1205	19.703	5630.91	13181
	1206	38.158	4841.47	11333		1206	38.76	5166.01	12093		1206	36.09	4116.42	9636		1206	58.453	11512	26947		1206	40.447	6652.33	15572		1206	22.253	8878.9	20784
	1207	29.025	991.96	2322		1207	30.472	1379.83	3230		1207	20	803.12	1880		1207	41.665	8970.98	20999		1207	23.767	873.193	2044		1207	18.861	1684.02	3942
	1208	37.66	8607.24	20148		1208	30.65	1531.9	3586		1208	19.63	612.165	1433		1208	40.12	1851.1	4333		1208	25.451	554.503	1298		1208	18.641	1329.87	3113
	1209	43.37	8467.12	19820		1209	29.118	945.372	2213		1209	21.826	801.838	1877		1209	62.325	20342	47616		1209	25.554	1932.22	4523		1209	15.402	572.446	1340
	1210	27.071	809.545	1895		1210	37.158	7111.44	16647		1210	30.175	8340.06	19523		1210	61.45	5539.2	12966		1210	27.637	6210.18	14537		1210	16.036	1144.04	2678
	1211	37.174	14324.5	33531		1211	42.884	11413.2	26717		1211	22.556	1040.64	2436		1211	45.164	2932.8	6865		1211	24.25	828.765	1940		1211	16.132	365.255	855
	1212	56.006	11125.6	26043		1212	68.612	26877.5	62917		1212	26.61	2068.89	4843		1212	58.927	8307.52	19446		1212	29.72	1180.78	2764		1212	20.771	4498.83	10531
	1213	54.902	18106.5	42384		1213	31.634	3473.06	8130		1213	42.244	10485	24544		1213	38.532	1794.28	4200		1213	29.026	3843.93	8998		1213	18.957	4923.89	11526
	1214	35.905	6166.21	14434		1214	33.185	1757.89	4115		1214	19.358	438.298	1026		1214	47.188	5140.62	12033		1214	38.233	5112.28	11967		1214	16.109	378.498	886
	1215	28.263	2934.01	6868		1215	29.462	654.456	1532		1215	24.04	2074.44	4856		1215	45.706	11344.6	26555		1215	27.196	3555.14	8322		1215	20.069	1491.78	3492
	1216	47.576	12133.8	28403		1216	32.088	2796.39	6546		1216	22.054	527.581	1235		1216	42.424	5129.08	12006		1216	34.807	7077.82	16568		1216	20.379	2341.9	5482
	1217	40.723	17501.1	40967		1217	34.704	1704.92	3991		1217	25.886	1747.21	4090		1217	34.607	827.933	1938		1217	43.699	13627.6	31900		1217	18.787	489.57	1146
	1218	34.228	3275.35	7667		1218	30.559	1331.55	3117		1218	18.98	794.576	1860		1218	45.577	2161.26	5059		1218	23.494	772.802	1809		1218	14.766	403.703	945
	1219	42.323	9853.81	23066		1219	34.511	6206.65	14529		1219	50.189	17966.8	42058		1219	40.842	1989.09	4656		1219	33.721	8312	19457		1219	21.226	5975.65	13988
	1220	31.97	2758.86	6458		1220	64.123	13340.3	31228		1220	20.733	761.682	1783		1220	40.352	1568.71	3672		1220	27.207	2859.24	6693		1220	25.312	10694.5	25034
	1221	43.777	3946.05	9237		1221	35.472	6834.19	15998		1221	27.813	2792.12	6536		1221	42.257	3646.66	8536		1221	25.325	1828.41	4280		1221	17.052	422.5	989
	1222	33.686	2475.2	5794		1222	31.43	1060.71	2483		1222	23.954	2865.17	6707		1222	65.021	29944.4	70093		1222	25.019	577.145	1351		1222	18	661.304	1548
	1223	42.01	7268.39	17014		1223	39.031	9787.36	22911		1223	29.891	11351.8	26573		1223	40.891	6253.93	14639		1223	29.347	902.67	2113		1223	23.587	4494.13	10520
	1224	38.475	5982.94	14005		1224	30.305	1695.95	3970		1224	30.68	3197.95	7486		1224	41.667	1655.44	3875		1224	22.16	473.336	1108		1224	20.441	2969.03	6950
	1225	26.726	707.871	1657		1225	33.244	1860.41	4355		1225	24.861	1072.68	2511		1225	35.333	3079.33	7208		1225	33.826	6314.85	14782		1225	20.9	3401.78	7963
	1226	66.297	32088.7	75114		1226	32.638	2732.74	6397		1226	24.055	3195.82	7481		1226	54.462	27198.7	63666		1226	22.649	745.034	1744		1226	18.992	997.936	2336
	1227	30.203	2980.58	6977		1227	58.85	17396.9	40724		1227	36.901	15448.5	36163		1227	74.618	17373.3	40667		1227	28.665	2081.74	4873		1227	18.588	809.969	1896
	1228	38.683	15087.9	35318		1228	73.572	22094.7	51721		1228	29.765	3242.38	7590		1228	59.408	21572.8	50497		1228	35.179	1593.02	3729		1228	20.304	6227.7	14578
	1229	41.536	5855.64	13707		1229	47.164	22142.6	51833		1229	26.653	1081.65	2532		1229	37.982	3699.64	8660		1229	24.596	1534.07	3591		1229	21.635	4704.31	11012
	1230	36.351	7531.55	17630		1230	30.31	1631.44	3819		1230	30.777	4601.71	10772		1230	47.42	6563.65	15364		1230	26.375	1171.81	2743		1230	20.491	2564.9	6004
	1231	38.289	4138.29	9687		1231	36.803	3270.14	7655		1231	20.093	1287.56	3014		1231	50.768	11234.8	26298		1231	25.855	1910.86	4473		1231	21.888	2421.79	5669
	1232	37.323	3507.74	8211		1232	52.085	20069.8	46981		1232	35.366	5000.7	11706		1232	39.98	5055.6	11834		1232	20.698	468.637	1097		1232	21.464	4777.36	11183
	1233	40.41	5178.95	12123		1233	32.609	961.178	2250		1233	29.579	3121.06	7306		1233	36.331	1924.58	4505		1233	28.12	1801.92	4218		1233	17.138	688.217	1611
	1234	47.176	10298.5	24107		1234	36.606	16247.8	38034		1234	17.98	760.401	1780		1234	55.552	12554.4	29387		1234	25.356	9608.12	22491		1234	22.886	4047.71	9475
	1235	27.489	3076.7	7202		1235	32.871	1193.57	2794		1235	22.617	2724.63	6378		1235	39.714	3325.4	7784		1235	37.652	4857.67	11371		1235	23.523	5345.96	12514
	1236	40.025	3385.57	7925		1236	30.66	615.581	1441		1236	25.436	3162.07	7402		1236	40.257	1943.38	4549		1236	30.186	6099.54	14278		1236	17.854	625.419	1464
	1237	39.799	5576.68	13054		1237	30.397	1830.94	4286		1237	29.861	2933.95	6868		1237	35.202	2526.52	5914		1237	25.657	3068.99	7184		1237	17.756	622.001	1456
	1238	61.924	7671.67	17958		1238	64.532	18801.1	44011		1238	20.423	453.677	1062		1238	42.884	4103.78	9606		1238	27.732	971.449	2274		1238	18.549	966.751	2263
	1239	51.243	24868.2	58212		1239	33.495	4650.39	10886		1239	26.895	7973.53	18665		1239	36.302	1488.83	3485		1239	27.964	2329.51	5453		1239	15.484	601.923	1409
	1240	36.704	7306.84	17104		1240	32.527	3404.28	7969		1240	26.835	2086.4	4884		1240	57.51	3660.76	8569		1240	27.067	4671.41	10935		1240	34.287	10926.9	25578
	1241	30.2	1806.2	4228		1241	40.524	18783.1	43969		1241	28.088	1499.87	3511		1241	39.693	1712.68	4009		1241	24.308	1111.14	2601		1241	30.159	13657.1	31969
	1242	53.236	12622.1	29546		1242	33.767	14338.2	33564		1242	35.901	12054.5	28218		1242	50.962	17112.3	40056		1242	27.496	2960.06	6929		1242	15.475	528.872	1238
	1243	27	726.668	1701		1243	37.432	5660.7	13251		1243	19.952	528.436	1237		1243	50.924	2849.92	6671		1243	25.157	1096.19	2566		1243	23.95	10896.6	25507
	1244	36.446	5791.99	13558		1244	31.07	3026.22	7084		1244	25.568	6018.27	14088		1244	35.677	2408.18	5637		1244	28.573	6664.72	15601		1244	19.383	1904.45	4458
	1245	36.135	6421.68	15032		1245	39.965	11746	27496		1245	26.347	7552.32	17679		1245	54.301	7005.81	16399		1245	22.091	519.046	1215		1245	17.803	463.938	1086
	1246	34.638	1879.26	4399		1246	36.525	5024.19	11761		1246	20.985	1774.98	4155		1246	57	12199.8	28557		1246	31.948	9512.85	22268		1246	18.688	1532.79	3588
	1247	42.699	2845.58	6661		1247	35.964	8649.75	20248		1247	23.039	1771.56	4147		1247	38.854	1477.29	3458		1247	22.472	508.793	1191		1247	20.293	1508.44	3531
	1248	30.175	2204.36	5160		1248	28.625	684.786	1603		1248	32.48	2483.69	5814		1248	34.66	695.925	1629		1248	23.725	1104.73	2586		1248	17.638	519.901	1217
	1249	41.043	10204.5	23887		1249	43.753	8934.26	20914		1249	22.276	3073.64	7195		1249	49.132	24285.2	56846		1249	28.933	1470.84	3443		1249	24.018	1734	4059
	1250	29.381	4443.31	10401		1250	32.885	2444.38	5722		1250	30.432	11869.1	27784		1250	71.405	8876.99	20779		1250	25.735	2033.89	4761		1250	22.871	2882.31	6747
	1251	50.573	9160.46	21443		1251	45.099	15932.9	37297		1251	20.979	860.363	2014		1251	35.877	1118.86	2619		1251	30.478	5559.56	13014		1251	18.1	1391.81	3258
	1252	55.631	27069.1	63364		1252	30.669	1703.21	3987		1252	25.919	686.497	1607		1252	49.699	7261.29	16997		1252	27.772	3072.84	7193		1252	15.9	543.397	1272
	1253	34.66	6707.48	15701		1253	29.235	636.941	1491		1253	27.049	1883.49	4409		1253	55.334	14207.3	33256		1253	37.218	13339.7	31226		1253	18.244	927.448	2171
	1254	41.248	9233.51	21614		1254	41.627	6952.95	16276		1254	21.864	821.916	1924		1254	47.801	2777.29	6501		1254	33.928	8290.64	19407		1254	20.485	6747.18	15794
	1255	49.398	9707.28	22723		1255	33.947	1914.24	4481		1255	19.178	1106	2589		1255	57.053	7312.12	17116		1255	38.106	7992.88	18710		1255	18.138	1402.49	3283
	1256	35.844	5772.76	13513		1256	34.066	4380.41	10254		1256	22.313	1706.2	3994		1256	58.44	27687.5	64810		1256	29.853	11860.3	27763		1256	15.633	1001.78	2345
	1257	33.18	5499.78	12874		1257	45.028	16408	38409		1257	19.755	827.043	1936		1257	57.326	14253.4	33364		1257	21.138	523.745	1226		1257	17.706	514.347	1204
	1258	30.401	2428.64	5685		1258	33.329	14850	34762		1258	22.406	1789.93	4190		1258	37.65	1608.44	3765		1258	31.022	2438.45	5708		1258	15.952	708.723	1659
	1259	46.244	11418.6	26729		1259	34.151	9760.02	22847		1259	26.333	2902.34	6794		1259	45.138	13170.5	30829		1259	37.591	3805.91	8909		1259	17.926	827.057	1936
	1260	40.042	12128.2	28390		1260	39.288	14635.1	34259		1260	25.137	1728.84	4047		1260	63.103	17873.2	41837		1260	20.345	504.094	1180		1260	19.762	6340.06	14841
	1261	33.724	5950.05	13928		1261	30.071	899.236	2105		1261	25.459	1587.87	3717		1261	44.076	2485.51	5818		1261	38.172	12116.2	28362		1261	17.552	434.888	1018
	1262	28.957	853.547	1998		1262	29.99	1319.59	3089		1262	29.824	3618.31	8470		1262	34.054	814.689	1907		1262	35.094	8170.6	19126		1262	22.693	6223.86	14569
	1263	26.879	1044.93	2446		1263	31.317	1391.36	3257		1263	26.419	3532.45	8269		1263	73.073	20634.7	48301		1263	32.923	8424.78	19721		1263	16.786	501.958	1175
	1264	32.015	4445.02	10405		1264	34.763	4573.93	10707		1264	27.199	1812.57	4243		1264	34.417	882.188	2065		1264	21.204	489.142	1145		1264	17.291	760.841	1781
	1265	44.028	11416.9	26725		1265	33.393	1669.03	3907		1265	22.034	1364.88	3195		1265	35.605	2312.06	5412		1265	41.754	4423.64	10355		1265	15.395	532.717	1247
	1266	28.479	583.983	1367		1266	31.392	3795.16	8884		1266	30.754	6726.56	15746		1266	52.009	12220.3	28605		1266	31.168	8148.81	19075		1266	19.058	1131.65	2649
	1267	32.578	3729.89	8731		1267	30.667	1493.46	3496		1267	35.813	9087.64	21273		1267	56.527	4998.78	11701		1267	25.197	710.431	1663		1267	23.147	2215.03	5185
	1268	40.275	6245.67	14620		1268	32.774	2044.11	4785		1268	31.817	8386.19	19631		1268	35.181	3577.03	8373		1268	26.011	1055.61	2471		1268	21.581	4821.79	11287
	1269	48.04	10281.9	24068		1269	37.358	3479.04	8144		1269	22.956	1343.52	3145		1269	44.403	10774.7	25221		1269	24.281	1587.04	3715		1269	21.702	5015.74	11741
	1270	44.703	17912.9	41931		1270	57.309	8005.55	18740		1270	34.276	8053.41	18852		1270	45.966	6833.65	15996		1270	57.991	13129.9	30735		1270	20.46	1538.34	3601
	1271	39.558	14634.6	34257		1271	30.695	773.642	1811		1271	22.286	599.777	1404		1271	39.317	2015.58	4718		1271	53.139	11600.1	27154		1271	33.092	12723.3	29783
	1272	36.704	6413.14	15012		1272	34.178	3766.96	8818		1272	23.106	3908.8	9150		1272	53.948	7605.62	17803		1272	28.372	1042.36	2440		1272	20.77	2280.39	5338
	1273	41.389	18954.5	44369		1273	36.12	10168.4	23803		1273	32.969	3183	7451		1273	48.329	5264.93	12324		1273	25.496	1470.42	3442		1273	15.887	420.791	985
	1274	38.42	2150.1	5033		1274	40.533	7047.36	16497		1274	25.067	4604.7	10779		1274	33.98	725.83	1699		1274	21.835	1128.66	2642		1274	16.235	353.721	828
	1275	51.223	16696.3	39083		1275	36.044	8129.86	19031		1275	30.22	3576.02	8371		1275	57.056	10895.6	25504		1275	24.782	1312.78	3073		1275	22.121	3506.02	8207
	1276	33.344	2236.39	5235		1276	38.443	4007.05	9380		1276	23.541	1116.25	2613		1276	33.871	897.141	2100		1276	30.177	1895.05	4436		1276	16.581	658.74	1542
	1277	32.753	4197.67	9826		1277	28.871	1245.69	2916		1277	20.12	713.41	1670		1277	52.963	6787.94	15889		1277	32.747	2769.95	6484		1277	15.623	353.721	828
	1278	29.04	1538.35	3601		1278	54.164	13397.1	31361		1278	21.148	551.077	1290		1278	72.807	14214.6	33273		1278	23.074	532.289	1246		1278	22.609	3931.08	9202
	1279	31.535	3502.62	8199		1279	31.265	908.207	2126		1279	38.175	9311.92	21798		1279	49.175	5630.2	13179		1279	26.384	1792.1	4195		1279	22.543	4786.33	11204
	1280	44.922	9345.87	21877		1280	28.83	578.843	1355		1280	23.146	1285.42	3009		1280	46.27	3656.92	8560		1280	29.164	2055.68	4812		1280	18.188	621.574	1455
	1281	36.752	5636.48	13194		1281	31.305	4212.52	9861		1281	23.353	1526.36	3573		1281	62.918	11128	26048		1281	34.3	9187.33	21506		1281	19.259	1686.58	3948
	1282	30.202	1406.34	3292		1282	33.645	1739.09	4071		1282	29.099	13437.7	31456		1282	38.608	1220.54	2857		1282	22.482	797.152	1866		1282	21.275	2144.97	5021
	1283	47.75	11260.2	26358		1283	34.822	3837.88	8984		1283	29.106	9760.47	22848		1283	45.15	4764.24	11152		1283	41.228	5090.07	11915		1283	16.58	623.283	1459
	1284	37.242	8877.66	20781		1284	32.025	2695.14	6309		1284	23.775	2122.71	4969		1284	37.882	1229.94	2879		1284	23.772	934.283	2187		1284	16.111	433.607	1015
	1285	29.172	722.823	1692		1285	34.753	15974.4	37394		1285	21.086	2423.03	5672		1285	47.59	6648.24	15562		1285	30.841	1910.43	4472		1285	18.395	2050.98	4801
	1286	43.304	13208.6	30919		1286	29.727	977.839	2289		1286	37.997	18488.4	43279		1286	86.675	38879.9	91009		1286	22.688	746.316	1747		1286	19.914	2960.49	6930
	1287	45.518	10889.3	25490		1287	42.759	11982.7	28050		1287	24.684	1402.47	3283		1287	51.767	14928	34943		1287	25.113	2950.23	6906		1287	16.776	480.171	1124
	1288	45.262	13593.1	31819		1288	31.876	6277.56	14695		1288	27.052	12966.1	30352		1288	33.867	868.09	2032		1288	29.983	13039.4	30523		1288	20.748	3270.63	7656
	1289	27.851	880.46	2061		1289	34.089	1310.62	3068		1289	24.018	2318.8	5428		1289	77.78	35388.4	82836		1289	28.991	1436.67	3363		1289	17.333	821.93	1924
	1290	30.871	1740.84	4075		1290	35.036	2888.66	6762		1290	21.26	699.312	1637		1290	57.515	19411.1	45437		1290	50.939	14209.9	33263		1290	24.967	2901.11	6791
	1291	41.376	13486.7	31570		1291	35.644	6029.79	14115		1291	18.907	436.162	1021		1291	63.952	18851.5	44127		1291	54.977	11085.4	25949		1291	15.455	363.119	850
	1292	42.382	6445.6	15088		1292	30.566	692.048	1620		1292	45.542	15564.3	36434		1292	56.997	9228.59	21602		1292	26.067	1002.21	2346		1292	20.612	3610.26	8451
	1293	30.478	4791.48	11216		1293	36.477	6996.52	16378		1293	41.427	10494.4	24566		1293	39.795	8194.31	19181		1293	44.033	16045.6	37560		1293	26.509	9818.31	22983
	1294	45.866	19241.1	45040		1294	28.682	808.671	1893		1294	20.049	702.303	1644		1294	52.683	11658.6	27290		1294	26.205	873.193	2044		1294	31.84	12472.9	29197
	1295	30.641	1204.28	2819		1295	33.638	3448.71	8073		1295	21.043	2508.04	5871		1295	68.304	13831.3	32376		1295	25.247	3796.51	8887		1295	28.636	3425.28	8018
	1296	27.216	1185.91	2776		1296	29.672	811.234	1899		1296	42.035	11743.9	27491		1296	79.663	17595.1	41186		1296	24.277	1047.49	2452		1296	20.129	1926.24	4509
	1297	43.765	6693.38	15668		1297	30.121	1170.93	2741		1297	31.313	8173.03	19132		1297	59.635	19591.4	45859		1297	26.447	1288	3015		1297	18.144	968.887	2268
	1298	46.458	9526.57	22300		1298	30.136	1326	3104		1298	28.107	3914.36	9163		1298	49.8	12360.9	28934		1298	23.44	500.676	1172		1298	16.629	440.442	1031
	1299	38.966	16829.6	39395		1299	44.371	6634.27	15530		1299	21.612	2021.9	4733		1299	37.064	6175.32	14455		1299	46.128	4926.45	11532		1299	21.969	2740.48	6415
	1300	36.267	5112.74	11968		1300	29.607	1353.34	3168		1300	24.408	510.921	1196		1300	64.317	24976.4	58464		1300	24.149	1176.08	2753		1300	21.569	9638.03	22561
	1301	28.843	1490.93	3490		1301	36.47	3941.68	9227		1301	35.761	7730.03	18095		1301	58.477	10992.1	25730		1301	42.282	15859.3	37124		1301	36.528	14793.5	34629
	1302	32.081	4550.11	10651		1302	43.354	15112.7	35377		1302	25.658	1282.43	3002		1302	74.846	22989.9	53814		1302	31.464	8481.6	19854		1302	16.264	368.245	862
	1303	45.701	4373.25	10237		1303	35.558	789.875	1849		1303	17.966	445.133	1042		1303	49.875	15468.8	36209		1303	23.899	908.651	2127		1303	20.72	2336.78	5470
	1304	53.139	8649.1	20246		1304	33.392	14492.9	33926		1304	24.975	1280.29	2997		1304	53.31	5283.73	12368		1304	31.279	3541.05	8289		1304	18.623	1264.93	2961
	1305	27.747	1126.1	2636		1305	54.712	16173.9	37861		1305	21.3	818.926	1917		1305	57.303	14884	34840		1305	30.26	1887.36	4418		1305	16.915	426.344	998
	1306	30.663	1126.53	2637		1306	28.588	622.844	1458		1306	23.875	489.561	1146		1306	50.223	5685.74	13309		1306	33.611	9289.85	21746		1306	19.778	2585.41	6052
	1307	40.861	12149.2	28439		1307	38.075	11759.7	27528		1307	30.299	7235.34	16937		1307	57.894	6776.83	15863		1307	24.248	1584.91	3710		1307	17.388	765.113	1791
	1308	30	1179.07	2760		1308	39.518	5739.73	13436		1308	22.181	890.694	2085		1308	48.888	5409.33	12662		1308	33.279	7293.13	17072		1308	18.5	379.352	888
	1309	28.038	622.858	1458		1309	42.007	15576.2	36462		1309	22.435	1322.59	3096		1309	41	3363	7872		1309	26.592	1783.55	4175		1309	25.93	5882.1	13769
	1310	46.6	8719.59	20411		1310	39.72	4174.08	9771		1310	18.177	481.445	1127		1310	42.648	6267.6	14671		1310	21.494	798.861	1870		1310	18.935	501.531	1174
	1311	38.232	9914.05	23207		1311	32.262	840.711	1968		1311	27.492	2149.2	5031		1311	62.119	9367.86	21928		1311	32.236	4090	9574		1311	23.088	9143.33	21403
	1312	49.66	12728.9	29796		1312	43.122	17371.3	40664		1312	29.354	11373.5	26624		1312	51.612	6769.14	15845		1312	43.137	6984.27	16349		1312	21.223	1097.05	2568
	1313	48.511	7502.07	17561		1313	37.04	12658.5	29632		1313	24.182	4369.74	10229		1313	39.824	4627.54	10832		1313	29.914	3872.13	9064		1313	20.616	4359.56	10205
	1314	28.259	700.182	1639		1314	30.101	1273.03	2980		1314	37.311	8862.08	20745		1314	67.549	30040.5	70318		1314	27.079	2059.1	4820		1314	19.406	1815.59	4250
	1315	39.209	12395.2	29015		1315	30.806	1421.26	3327		1315	35.069	15865	37138		1315	41.143	4306.28	10080		1315	31.917	4104.1	9607		1315	16.729	343.041	803
	1316	30.348	1192.74	2792		1316	29.708	913.76	2139		1316	33.138	11013.4	25781		1316	37.914	939.435	2199		1316	26.733	685.226	1604		1316	23.797	5306.66	12422
	1317	31.17	3129.24	7325		1317	39.651	3201.36	7494		1317	21.867	1690.82	3958		1317	76.103	19539.7	45738		1317	24.155	1527.23	3575		1317	18.82	980.848	2296
	1318	36.345	10247.7	23988		1318	28.333	580.979	1360		1318	25.912	3785.77	8862		1318	42.687	6583.3	15410		1318	26.764	2515.34	5888		1318	17.441	879.175	2058
	1319	36.537	4791.91	11217		1319	33.85	8473.75	19836		1319	24.87	1466.12	3432		1319	33.746	850.575	1991		1319	30.308	1553.72	3637		1319	16.538	565.184	1323
	1320	38.556	10838.1	25370		1320	29.989	1152.99	2699		1320	37.05	2200.04	5150		1320	55.562	8070.42	18891		1320	23.232	982.556	2300		1320	25.3	1945.46	4554
	1321	45.361	7945.08	18598		1321	31.994	2473.86	5791		1321	48.324	4335.14	10148		1321	38.742	2565.39	6005		1321	28.55	1707.51	3997		1321	17.272	759.986	1779
	1322	42.512	11768.5	27548		1322	33.973	7445.07	17428		1322	24.885	1392.64	3260		1322	40.135	891.587	2087		1322	35.961	9570.95	22404		1322	20.216	3644.43	8531
	1323	28.4	667.287	1562		1323	32.09	3029.63	7092		1323	22.076	2980.09	6976		1323	52.119	7459.08	17460		1323	51.803	10688.9	25021		1323	21.558	2311.57	5411
	1324	42.796	10018.7	23452		1324	42.884	4909.7	11493		1324	23.882	1122.23	2627		1324	55.541	12053.7	28215		1324	25.456	1359.35	3182		1324	16.2	622.856	1458
	1325	37.034	11201.2	26220		1325	37.457	10368.8	24272		1325	19.397	563.465	1319		1325	41.859	3415.54	7995		1325	26.932	2703.74	6329		1325	22.301	7050.06	16503
	1326	42.061	9649.18	22587		1326	50.55	16476.7	38570		1326	21.684	731.779	1713		1326	64.594	28285.1	66209		1326	23.397	1509.29	3533		1326	17.953	1955.72	4578
	1327	42.188	15211.3	35607		1327	29.286	613.018	1435		1327	31.583	4951.57	11591		1327	44.747	5505.45	12887		1327	22.581	713.848	1671		1327	27.143	11178.1	26166
	1328	33.595	1880.11	4401		1328	35.845	13873.4	32476		1328	26.728	5298.03	12402		1328	45.671	1365.79	3197		1328	30.112	2418.37	5661		1328	20.177	7016.31	16424
	1329	40.578	5217.83	12214		1329	30.283	2561.43	5996		1329	25.681	1546.86	3621		1329	44.729	6764.44	15834		1329	25.096	2240.66	5245		1329	16.951	586.544	1373
	1330	28.673	3184.78	7455		1330	39.182	9005.17	21080		1330	19.8	592.087	1386		1330	63.684	5169.24	12100		1330	22.468	902.243	2112		1330	19.346	3107.44	7274
	1331	50.776	10281.9	24068		1331	29.015	818.069	1915		1331	24.767	2909.6	6811		1331	41.755	5387.12	12610		1331	23.531	985.119	2306		1331	22.555	3314.64	7759
	1332	37.664	6323.42	14802		1332	35.078	2307.68	5402		1332	34.075	6040.91	14141		1332	56.806	13541.7	31698		1332	35.225	3069.85	7186		1332	19.685	2724.67	6378
	1333	40.323	19758.5	46251		1333	28.218	662.999	1552		1333	21.833	1119.24	2620		1333	59.3	16998.7	39790		1333	31.566	3600.43	8428		1333	26.543	12439.2	29118
	1334	28.042	1150.02	2692		1334	31.895	4005.76	9377		1334	22.195	1507.56	3529		1334	64.154	10332.5	24186		1334	24.977	1877.96	4396		1334	26.683	6178.15	14462
	1335	47.219	11780.5	27576		1335	39.316	6852.56	16041		1335	32.25	13914.9	32573		1335	46.822	2700.39	6321		1335	31.852	3401.78	7963		1335	17	668.139	1564
	1336	46.129	18346.6	42946		1336	39.635	16897.9	39556		1336	26.435	959.899	2247		1336	37.021	743.345	1740		1336	25.847	4747.88	11114		1336	17.276	560.912	1313
	1337	39.641	8399.62	19662		1337	29.75	813.37	1904		1337	23.783	1869.39	4376		1337	37.588	1637.92	3834		1337	34.049	8538.41	19987		1337	18.136	1650.27	3863
	1338	29.388	2975.45	6965		1338	35.961	3963.47	9278		1338	22.091	934.268	2187		1338	57.675	14882.3	34836		1338	27.703	3148.03	7369		1338	18.254	2768.25	6480
	1339	45.45	9921.73	23225		1339	29.471	881.294	2063		1339	26.601	4045.5	9470		1339	65.989	12968	30355		1339	28.516	2667.85	6245		1339	32.923	8621.72	20182
	1340	51.827	14612.8	34206		1340	34.217	11649.9	27271		1340	42.102	5107.93	11957		1340	70.366	24920.4	58333		1340	32.595	6391.31	14961		1340	17.812	1171.81	2743
	1341	39.441	8559.39	20036		1341	37.694	2576.39	6031		1341	24.482	1192.29	2791		1341	68.712	22837.8	53458		1341	34.044	4915.77	11507		1341	21.533	1692.56	3962
	1342	34.207	11792.9	27605		1342	27.855	654.456	1532		1342	23.149	929.568	2176		1342	52.05	11562.9	27066		1342	25.589	612.175	1433		1342	29.258	7161.99	16765
	1343	28.237	1170.1	2739		1343	33.081	8337.9	19518		1343	23.19	990.657	2319		1343	55.326	12196	28548		1343	46.919	6193.52	14498		1343	16.616	702.742	1645
	1344	46.396	8661.49	20275		1344	35.37	10214.1	23910		1344	24.562	1007.32	2358		1344	81.219	18875.4	44183		1344	41.046	10976.9	25695		1344	20.884	2159.06	5054
	1345	34.836	8631.59	20205		1345	45.948	11757.6	27523		1345	20.957	626.69	1467		1345	42.313	1789.58	4189		1345	21.455	504.094	1180		1345	21.897	4649.2	10883
	1346	28.941	840.731	1968		1346	31.169	865.488	2026		1346	28.904	3975.87	9307		1346	76.06	24987.5	58490		1346	22.092	717.266	1679		1346	18.276	1186.76	2778
	1347	52.944	22323.8	52256		1347	33.4	1355.47	3173		1347	28.957	2028.73	4749		1347	38.153	961.649	2251		1347	22.896	938.982	2198		1347	20.647	1825.85	4274
	1348	53.872	8285.13	19394		1348	45.658	22099	51731		1348	32.021	7099.49	16619		1348	74.602	26102.1	61099		1348	38.066	9155.29	21431		1348	22.999	8488.86	19871
	1349	39.307	12476.4	29205		1349	28.033	730.495	1710		1349	28.476	2737.01	6407		1349	61.068	19696.9	46106		1349	23.209	664.293	1555		1349	22.273	6936.43	16237
	1350	43.885	6992.85	16369		1350	37.805	10416.6	24384		1350	26.458	2023.18	4736		1350	47.423	7273.25	17025		1350	28.706	2796.01	6545		1350	19.439	473.336	1108
	1351	58.127	12142.8	28424		1351	44.77	15778.3	36935		1351	26	2632.35	6162		1351	45.987	5913.44	13842		1351	23.05	984.692	2305		1351	20.643	2028.34	4748
	1352	40.642	11962.5	28002		1352	33.16	7337.85	17177		1352	38.639	8995.8	21058		1352	56.144	6500	15215		1352	23.934	930.438	2178		1352	16.019	369.527	865
	1353	65.566	31342.9	73368		1353	32.184	1347.36	3154		1353	31.507	4037.81	9452		1353	65.479	19077.9	44657		1353	21.853	634.817	1486		1353	17.894	504.522	1181
	1354	44.115	7538.38	17646		1354	31.618	1661.34	3889		1354	21.538	1076.52	2520		1354	51.114	2489.35	5827		1354	47.2	17099	40026		1354	33.007	13705.8	32083
	1355	36.847	10310.5	24135		1355	35.866	3539.27	8285		1355	21.845	783.896	1835		1355	49.567	16008.8	37473		1355	22.195	777.501	1820		1355	21.398	1124.39	2632
	1356	34.208	2951.96	6910		1356	49.184	23763.3	55627		1356	26.294	3358.58	7862		1356	38.724	1621.26	3795		1356	22.208	455.393	1066		1356	32.465	12856.5	30095
	1357	44.335	5871.44	13744		1357	38.818	14111.8	33034		1357	33.428	4969.52	11633		1357	72.208	18508.9	43325		1357	35.329	5735.14	13425		1357	17.315	658.313	1541
	1358	27.471	798.011	1868		1358	52.235	18119.3	42415		1358	33.006	2467.46	5776		1358	52.133	6035.62	14128		1358	23.174	910.787	2132		1358	20.248	2162.48	5062
	1359	44.889	11582.7	27113		1359	42.568	11692.6	27371		1359	20.102	420.784	985		1359	40.913	1608.02	3764		1359	29.889	6077.75	14227		1359	24.447	9952.88	23298
	1360	51.035	11293.5	26436		1360	35.492	13372.8	31304		1360	27.316	2252.15	5272		1360	81.239	20615.4	48256		1360	37.312	9005.77	21081		1360	18.186	458.384	1073
	1361	32.21	5710.39	13367		1361	34.783	6032.78	14122		1361	23.374	1707.48	3997		1361	36.75	1884	4410		1361	37.564	10334.4	24191		1361	19.512	1758.78	4117
	1362	32.216	2105.67	4929		1362	31.468	3965.61	9283		1362	27.057	4450.05	10417		1362	41.034	2068.55	4842		1362	39.838	4629.12	10836		1362	28.304	3542.76	8293
	1363	39.822	6498.58	15212		1363	29.264	900.09	2107		1363	51.275	19166.4	44866		1363	51.189	4854.81	11364		1363	23.296	975.294	2283		1363	37.26	795.871	1863
	1364	31.107	2112.93	4946		1364	43.206	13861.5	32448		1364	25.549	774.925	1814		1364	58.961	10957.1	25648		1364	21.614	646.351	1513		1364	21.772	1144.04	2678
	1365	41.783	6568.64	15376		1365	31.514	2934.8	6870		1365	32.138	8924.03	20890		1365	47.664	5579.36	13060		1365	30.436	4706.87	11018		1365	18.413	723.675	1694
	1366	48.648	9684.64	22670		1366	29.449	616.436	1443		1366	26.403	6214.78	14548		1366	41.209	3538.58	8283		1366	22.571	539.979	1264		1366	25.417	8653.76	20257
	1367	47.295	12748.9	29843		1367	31.565	6081.48	14236		1367	19.388	554.922	1299		1367	78.7	35672.5	83501		1367	39.638	13749.8	32186		1367	17.649	731.364	1712
	1368	52.158	14773	34581		1368	39.993	11463.7	26835		1368	32.224	14619.3	34222		1368	42.395	2336.41	5469		1368	24.61	1103.88	2584		1368	22.796	3905.02	9141
	1369	37.096	9746.16	22814		1369	36.444	840.711	1968		1369	19.725	429.755	1006		1369	70.606	13332.4	31208		1369	28.69	1029.55	2410		1369	20.078	3971.24	9296
	1370	28.549	2000.15	4682		1370	31.974	1038.07	2430		1370	18.295	476.746	1116		1370	84.276	24806.4	58066		1370	23.797	752.296	1761		1370	17.72	1408.05	3296
	1371	31.766	2496.99	5845		1371	38.887	16080.7	37643		1371	35.403	3675.13	8603		1371	48.927	7712.85	18054		1371	37.383	17758.6	41570		1371	34.075	11805.6	27635
	1372	45.957	13252.2	31021		1372	30.084	1220.91	2858		1372	24.059	2610.57	6111		1372	55.399	10034.7	23489		1372	30.62	928.729	2174		1372	16.952	608.331	1424
	1373	36.972	9603.04	22479		1373	29.388	615.154	1440		1373	17.872	358.841	840		1373	69.08	14844.3	34747		1373	25.812	1874.55	4388		1373	21.703	6675.41	15626
	1374	31.745	1274.77	2984		1374	31.589	1511.4	3538		1374	25.203	1270.47	2974		1374	65.136	16111.8	37714		1374	44.401	9977.22	23355		1374	19.404	1334.57	3124
	1375	35.382	6560.09	15356		1375	49.722	15612.1	36546		1375	33.179	10347	24221		1375	69.203	30037.1	70310		1375	38.821	16070.3	37618		1375	31.98	9713.64	22738
	1376	39.707	15571.9	36451		1376	40.297	7935.91	18577		1376	29.428	4022.86	9417		1376	36.572	2593.59	6071		1376	30.043	3272.77	7661		1376	23.435	8920.34	20881
	1377	28.721	2552.1	5974		1377	31.966	5694.45	13330		1377	28.933	1841.62	4311		1377	65.887	9739.1	22797		1377	35.255	3479.1	8144		1377	19.822	6655.76	15580
	1378	55.074	15292.9	35798		1378	35.601	5748.7	13457		1378	23.231	2877.99	6737		1378	62.745	19031.8	44549		1378	43.886	10480	24532		1378	28.238	8902.82	20840
	1379	27.746	1588.33	3718		1379	28.88	1023.98	2397		1379	22.757	2595.61	6076		1379	60.606	8414.75	19697		1379	28.523	1864.29	4364		1379	20.064	2134.28	4996
	1380	39.477	7707.13	18041		1380	30.861	1041.49	2438		1380	27.549	1930.05	4518		1380	40.254	3250.21	7608		1380	27.698	2271.84	5318		1380	21.744	5146.03	12046
	1381	57.817	18845.5	44114		1381	33.663	2559.72	5992		1381	34.375	4464.15	10450		1381	97.806	36351.7	85091		1381	33.913	4186.97	9801		1381	16.667	469.919	1100
	1382	26.579	647.209	1515		1382	29.143	871.468	2040		1382	20.478	1557.11	3645		1382	41.836	6970.36	16316		1382	22.895	841.154	1969		1382	20.664	2860.09	6695
	1383	31.5	4225.44	9891		1383	31.29	828.749	1940		1383	26.435	2360.23	5525		1383	36.933	2366.74	5540		1383	29.027	4154.08	9724		1383	17.487	874.049	2046
	1384	50.853	4888.03	11442		1384	44.916	14083.6	32968		1384	27.596	4703.8	11011		1384	51.475	7542.82	17656		1384	44.422	11234.5	26298		1384	16.902	368.245	862
	1385	31.115	1502.04	3516		1385	32.866	2625.51	6146		1385	25.182	1419.98	3324		1385	72.24	32713.2	76574		1385	24.91	1425.99	3338		1385	18.794	2569.17	6014
	1386	28.838	4028.5	9430		1386	32.876	1249.96	2926		1386	22.5	2460.62	5760		1386	45.876	1901.08	4450		1386	25.105	2359.42	5523		1386	21.038	2866.93	6711
	1387	36.798	7938.67	18583		1387	29.268	700.165	1639		1387	29.981	3381.22	7915		1387	52.166	7911.5	18519		1387	46.708	10874.8	25456		1387	27.308	3639.73	8520
	1388	35.68	1524.25	3568		1388	30.808	1645.11	3851		1388	24.402	2564.43	6003		1388	68.724	24544.5	57453		1388	27.938	1718.62	4023		1388	24.896	9199.72	21535
	1389	39.174	6911.68	16179		1389	38.051	9297.8	21765		1389	31.152	4910.56	11495		1389	50.582	5423.86	12696		1389	31.485	2300.04	5384		1389	19.735	2638.81	6177
	1390	43.885	6842.9	16018		1390	28.512	1023.12	2395		1390	22.131	2599.89	6086		1390	43.466	3305.32	7737		1390	25.101	1168.82	2736		1390	15.936	319.972	749
	1391	32.046	1191.04	2788		1391	32.411	2187.64	5121		1391	20.656	538.261	1260		1391	50.286	8335.29	19511		1391	49.303	22873.5	53543		1391	30.966	9405.63	22017
	1392	27.05	693.347	1623		1392	30.808	2882.25	6747		1392	25.109	4623.06	10822		1392	52.133	9020.11	21114		1392	27.017	2008.26	4701		1392	21.238	3048.49	7136
	1393	49.449	11491.7	26900		1393	31.023	1722.86	4033		1393	32.942	3419.67	8005		1393	44.835	6952.84	16275		1393	28.233	3159.99	7397		1393	24.435	7359.35	17227
	1394	35.282	3104.89	7268		1394	31.638	2878.84	6739		1394	19.74	421.638	987		1394	57.25	17144.8	40132		1394	24.292	923.603	2162		1394	19.157	1301.25	3046
	1395	30.421	2066.37	4837		1395	29.22	624.125	1461		1395	25.297	1858.71	4351		1395	64.653	25797.5	60386		1395	22.374	1099.18	2573		1395	19.827	2346.18	5492
	1396	42.791	8299.23	19427		1396	30.824	1790.78	4192		1396	23.524	1899.29	4446		1396	63.1	19355.2	45306		1396	28.604	3335.99	7809		1396	22.472	3945.61	9236
	1397	29.663	1089.79	2551		1397	34.307	6829.49	15987		1397	38.407	14947	34989		1397	100.383	37481.3	87735		1397	25.116	1298.26	3039		1397	17.905	1851.05	4333
	1398	54.309	8700.37	20366		1398	31.842	1632.29	3821		1398	20.644	643.777	1507		1398	52.555	3075.91	7200		1398	53.369	17304.5	40507		1398	27.128	5238.31	12262
	1399	36.091	2204.78	5161		1399	33.79	1515.67	3548		1399	22.899	2797.68	6549		1399	53.526	7042.98	16486		1399	45.766	3010.89	7048		1399	20.185	1586.62	3714
	1400	35.4	6094.44	14266		1400	29.047	794.147	1859		1400	25.643	920.17	2154		1400	67.657	11128	26048		1400	24.417	500.676	1172		1400	20.357	2000.14	4682
	1401	28.387	751.873	1760		1401	35.37	7071.28	16553		1401	29.984	3202.23	7496		1401	61.462	15360.3	35955		1401	53.513	15499.6	36282		1401	15.722	362.692	849
	1402	34.466	8907.99	20852		1402	42.339	20293.2	47504		1402	27.323	3758.43	8798		1402	92.111	35140.1	82255		1402	26.138	647.633	1516		1402	21.045	3784.98	8860
	1403	35.897	8771.71	20533		1403	29.344	1165.8	2729		1403	26.451	4180.92	9787		1403	45.105	2562.83	5999		1403	44.863	10521.9	24630		1403	16.868	489.997	1147
	1404	46.293	18293.2	42821		1404	31.925	3450.42	8077		1404	32.809	11689.2	27363		1404	54.002	14488	33913		1404	37.199	6483.59	15177		1404	15.791	613.885	1437
	1405	28.618	1919.41	4493		1405	34.512	4172.37	9767		1405	23.982	573.718	1343		1405	60.294	19009.6	44497		1405	49.274	16839.7	39419		1405	15.796	330.652	774
	1406	45.763	5024.31	11761		1406	33.626	2686.17	6288		1406	25.338	1537.04	3598		1406	45.188	1853.24	4338		1406	29.346	1629.76	3815		1406	16.49	359.274	841
	1407	57.215	5915.02	13846		1407	31.217	920.168	2154		1407	18.582	436.59	1022		1407	50.621	11742.7	27487		1407	25.545	1942.47	4547		1407	19.257	575.864	1348
	1408	47.449	20027.2	46880		1408	47.17	15616.8	36557		1408	24.299	2086.4	4884		1408	64.957	18148.7	42482		1408	23.694	627.554	1469		1408	19.507	1233.32	2887
	1409	41.705	4596.68	10760		1409	31.824	2854.91	6683		1409	23.844	1568.65	3672		1409	40.348	3619.75	8473		1409	28.104	2425.2	5677		1409	17.273	568.174	1330
	1410	33.348	2008.7	4702		1410	32.373	5268.97	12334		1410	23.514	2872.86	6725		1410	59.437	11401	26687		1410	54.062	17390.8	40709		1410	25.688	5486.94	12844
	1411	44.575	16719.3	39137		1411	37.141	4823.41	11291		1411	28.364	2992.9	7006		1411	67.862	10726.8	25109		1411	38.69	6991.53	16366		1411	21.623	3574.8	8368
	1412	37.651	4568.06	10693		1412	32.064	1068.4	2501		1412	22.095	2793.83	6540		1412	62.901	14887	34847		1412	44.81	9054.47	21195		1412	26.798	13359.8	31273
	1413	79.893	31229.2	73102		1413	36.95	5729.9	13413		1413	32.909	7422.88	17376		1413	37.631	1350.41	3161		1413	27.329	4366.39	10221		1413	25.824	7821.58	18309
	1414	57.649	9826.47	23002		1414	32.475	2219.68	5196		1414	26.284	5378.34	12590		1414	35.016	927.473	2171		1414	29.297	5231.47	12246		1414	21.795	5996.16	14036
	1415	32.625	5728.33	13409		1415	36.404	5769.63	13506		1415	26.463	4148.88	9712		1415	70.27	27978.8	65492		1415	43.606	18330.2	42908		1415	21.774	4567.18	10691
	1416	34.054	2953.24	6913		1416	32.245	1515.24	3547		1416	26.759	4789.67	11212		1416	35.592	745.054	1744		1416	43.716	5061.02	11847		1416	16.975	1167.53	2733
	1417	39.149	5937.23	13898		1417	40.797	14796.6	34637		1417	19.232	566.883	1327		1417	74.725	17877	41846		1417	24.994	1900.61	4449		1417	27.944	8093.71	18946
	1418	30.839	1554.58	3639		1418	29.791	852.672	1996		1418	19.742	522.882	1224		1418	65.805	8377.59	19610		1418	23.725	1033.82	2420		1418	28.972	6572.02	15384
	1419	38.983	7677.22	17971		1419	31.839	2189.78	5126		1419	19.887	450.26	1054		1419	87.54	23673	55413		1419	43.039	17246.4	40371		1419	20.525	3209.12	7512
	1420	53.104	22096.1	51723		1420	28.939	605.756	1418		1420	22.73	2233.36	5228		1420	69.488	26182.8	61288		1420	51.403	8564.05	20047		1420	19.522	2426.92	5681
	1421	40.11	11531.9	26994		1421	55.478	27515.3	64410		1421	18.772	457.095	1070		1421	37.291	2405.62	5631		1421	33.651	4240.8	9927		1421	20.832	1326.03	3104
	1422	29.626	2062.95	4829		1422	43.918	11031.8	25824		1422	20.588	598.068	1400		1422	41.195	7866.64	18414		1422	35.414	5264.79	12324		1422	24.75	3764.05	8811
	1423	47.054	12603.7	29503		1423	33.145	778.768	1823		1423	23.353	2773.33	6492		1423	70.817	13190.5	30876		1423	62.074	2147.95	5028		1423	18.747	664.721	1556
	1424	36.246	7866.05	18413		1424	38.012	2792.97	6538		1424	32.702	15129.4	35416		1424	35.085	704.469	1649		1424	34.57	2540.12	5946		1424	23.835	3573.94	8366
	1425	28.53	2437.61	5706		1425	39.005	17512.2	40994		1425	20.969	877.878	2055		1425	58.644	7115.18	16655		1425	26.991	3770.45	8826		1425	16.214	775.793	1816
	1426	37.716	5784.3	13540		1426	43.157	8204.19	19205		1426	24.99	3234.69	7572		1426	66.585	18376	43014		1426	21.393	557.494	1305		1426	21.74	5572.38	13044
	1427	34.674	1318.34	3086		1427	30.958	2830.14	6625		1427	27.988	4065.15	9516		1427	37.792	1243.18	2910		1427	27.436	4113.92	9630		1427	14.958	306.729	718
	1428	38.449	8442.77	19763		1428	36.474	7961.97	18638		1428	24.153	3652.49	8550		1428	72.819	20594.1	48206		1428	48.244	7337.13	17175		1428	16.226	1226.91	2872
	1429	38.153	6079.49	14231		1429	33.297	5078.01	11887		1429	27.489	9312.34	21799		1429	47.657	11218.1	26259		1429	43.8	7016.73	16425		1429	22.86	5576.23	13053
	1430	41.516	8903.29	20841		1430	37.736	3482.03	8151		1430	19.777	870.189	2037		1430	40.301	3150.67	7375		1430	45.739	9359.49	21909		1430	22.65	3347.96	7837
	1431	50.057	9836.72	23026		1431	45.282	17816	41705		1431	30.303	8116.64	19000		1431	50.615	4778.77	11186		1431	22.955	862.941	2020		1431	20.959	1101.32	2578
	1432	39.062	4605.65	10781		1432	34.53	2478.13	5801		1432	28.65	2937.37	6876		1432	35.2	827.078	1936		1432	25.966	3560.7	8335		1432	17.769	592.097	1386
	1433	32.397	3210.84	7516		1433	30.595	2875.42	6731		1433	25.696	3435.9	8043		1433	55.152	8835.56	20682		1433	23.163	1454.61	3405		1433	25.846	2649.91	6203
	1434	51.035	21387.8	50065		1434	29.363	1003.47	2349		1434	23.354	2843.39	6656		1434	42.225	2164.67	5067		1434	23.357	1566.54	3667		1434	16.771	594.661	1392
	1435	38.92	7498.65	17553		1435	29.874	1110.27	2599		1435	34.525	10162	23788		1435	66.204	22739.5	53228		1435	32.75	2966.04	6943		1435	31.804	11290.4	26429
	1436	42.417	10292.5	24093		1436	63.333	13554.7	31730		1436	23.184	485.289	1136		1436	52.698	9027.8	21132		1436	44.002	20545.7	48094		1436	17.484	463.083	1084
	1437	54.356	11749.7	27504		1437	40.846	12929.8	30267		1437	28.97	4888.35	11443		1437	38.655	957.805	2242		1437	21.479	1284.59	3007		1437	27.261	7267.08	17011
	1438	44.959	7913.04	18523		1438	30.5	625.407	1464		1438	27.444	6413	15012		1438	60.293	18004.8	42145		1438	21.755	455.393	1066		1438	15.321	366.536	858
	1439	41.806	5697.15	13336		1439	46.533	19441	45509		1439	28.237	1881.78	4405		1439	51.249	7838.02	18347		1439	23.169	702.741	1645		1439	18.588	1850.2	4331
	1440	31.529	4350.61	10184		1440	31.15	4165.11	9750		1440	31.619	10279.1	24062		1440	67.487	21190.9	49603		1440	38.127	17428	40796		1440	15.939	333.642	781
	1441	48.304	19603.8	45889		1441	29.875	1020.99	2390		1441	21.472	1476.8	3457		1441	38.56	1795.56	4203		1441	35.469	3166.82	7413		1441	15.804	344.322	806
	1442	34.125	10729.6	25116		1442	41.14	2513.16	5883		1442	24.985	1408.88	3298		1442	38.379	1901.94	4452		1442	40.903	8107.8	18979		1442	24.868	11632.6	27230
	1443	59.39	28847.1	67526		1443	34.12	2434.13	5698		1443	29.332	4373.16	10237		1443	45.647	6025.8	14105		1443	26	710.858	1664		1443	16.013	540.406	1265
	1444	37.811	4539.01	10625		1444	29.267	750.146	1756		1444	24.241	1501.58	3515		1444	79.739	21290.9	49837		1444	21.132	686.081	1606		1444	17.232	2444	5721
	1445	63.288	16167.8	37846		1445	44.379	14863.2	34793		1445	30.956	13686.8	32039		1445	70.517	26329.8	61632		1445	63.642	14572.6	34112		1445	25.67	10209.6	23899
	1446	40.126	8330.84	19501		1446	30.6	1372.56	3213		1446	23.782	4327.88	10131		1446	37.163	777.949	1821		1446	24.24	994.091	2327		1446	23.375	3994.31	9350
	1447	52.477	13540.6	31696		1447	33.61	3790.46	8873		1447	19.78	921.025	2156		1447	41.717	7859.38	18397		1447	41.576	15114.7	35381		1447	17.807	867.213	2030
	1448	30.667	1572.1	3680		1448	43.713	7805.62	18272		1448	27.801	3396.6	7951		1448	43.644	2517.12	5892		1448	23.833	549.804	1287		1448	20.586	2312.85	5414
	1449	32.847	1010.33	2365		1449	36.577	2546.91	5962		1449	33.92	7781.29	18215		1449	49.229	10557.6	24713		1449	27.64	2692.2	6302		1449	18.365	666.857	1561
	1450	28.141	769.388	1801		1450	38.135	16062.8	37601		1450	26.286	3649.5	8543		1450	60.783	17605.7	41211		1450	35.752	10278.8	24061		1450	16.836	791.172	1852
	1451	35.087	8303.93	19438		1451	47.814	9579.74	22425		1451	27.014	1696.38	3971		1451	48.55	5579.36	13060		1451	33.192	3247.14	7601		1451	18.86	459.239	1075
	1452	39.716	13726	32130		1452	29.182	1508.41	3531		1452	20.943	2845.09	6660		1452	40.217	4037.56	9451		1452	52.107	19811.3	46375		1452	17.707	620.293	1452
	1453	37.987	3878.55	9079		1453	31.995	7872.69	18429		1453	25.366	4800.35	11237		1453	62.748	16057.1	37586		1453	24.548	1300.39	3044		1453	31.648	6692.49	15666
	1454	38.737	4782.51	11195		1454	46.964	16591.6	38839		1454	29.573	7036.7	16472		1454	50.199	10250.9	23995		1454	37.57	11090.5	25961		1454	17.52	1107.73	2593
	1455	45.409	12279.5	28744		1455	28.173	625.834	1465		1455	25.008	2756.24	6452		1455	35.875	858.265	2009		1455	23.928	1134.64	2656		1455	21.675	1509.29	3533
	1456	28.889	666.433	1560		1456	31.144	3046.72	7132		1456	20.474	1163.24	2723		1456	50.665	4263.98	9981		1456	48.475	5715.49	13379		1456	28.653	12277.3	28739
	1457	35.262	1898.05	4443		1457	32.792	4636.72	10854		1457	27.69	4010.05	9387		1457	41.248	2343.67	5486		1457	26.55	680.527	1593		1457	27.42	7496.91	17549
	1458	30.315	1851.91	4335		1458	29.432	2300.85	5386		1458	23.534	1618.63	3789		1458	88.741	18879.7	44193		1458	36.072	3189.89	7467		1458	17.6	488.715	1144
	1459	38.944	12976.6	30376		1459	30.534	952.207	2229		1459	19.489	1107.28	2592		1459	69.041	17991.9	42115		1459	53.381	25837.4	60481		1459	18.612	1884.37	4411
	1460	31.638	932.579	2183		1460	29.841	1924.92	4506		1460	21.948	909.49	2129		1460	73.139	29714.6	69555		1460	24.986	1547.74	3623		1460	30.06	12533.6	29339
	1461	32.472	4411.27	10326		1461	33.152	2237.62	5238		1461	23.071	1951.41	4568		1461	36.642	2363.75	5533		1461	24.019	1077.39	2522		1461	26.805	3824.71	8953
	1462	32.091	1508.02	3530		1462	32.816	1598.12	3741		1462	32.681	9898.45	23171		1462	64.381	9598.98	22469		1462	27.407	632.254	1480		1462	30.795	4433.47	10378
	1463	31.703	5376.75	12586		1463	40.208	3881.88	9087		1463	27.825	1830.52	4285		1463	36.101	1372.62	3213		1463	41.13	11930.4	27927		1463	15.817	405.412	949
	1464	29.035	707.017	1655		1464	34.949	7046.93	16496		1464	42.72	12190.8	28537		1464	36.943	1373.05	3214		1464	23.253	784.763	1837		1464	23.592	3235.18	7573
	1465	35.435	11898.4	27852		1465	29.792	674.534	1579		1465	39.016	6150.27	14397		1465	59.662	8971.83	21001		1465	30.202	1535.35	3594		1465	16.566	700.606	1640
	1466	58.579	14914.9	34913		1466	35.156	1636.99	3832		1466	29.635	3430.77	8031		1466	39.729	3750.9	8780		1466	22.966	1756.21	4111		1466	22.55	11251.6	26338
	1467	37.021	2229.99	5220		1467	34.613	1641.27	3842		1467	28.163	4644	10871		1467	35.132	1590.93	3724		1467	22.041	687.362	1609		1467	22.583	5113.14	11969
	1468	30.659	2226.57	5212		1468	35.947	15448.5	36163		1468	23.68	1011.59	2368		1468	51.089	7093.39	16604		1468	27.491	1890.78	4426		1468	16.262	423.781	992
	1469	29.694	4313.02	10096		1469	31.461	6182.3	14472		1469	25.008	2531.96	5927		1469	100.517	19109.1	44730		1469	21.802	754.432	1766		1469	25.337	8929.73	20903
	1470	51.71	19572.2	45815		1470	33.828	7659.1	17929		1470	24.18	1260.21	2950		1470	76.928	20014.4	46849		1470	24.835	1283.73	3005		1470	17.428	1079.53	2527
	1471	32.68	3839.25	8987		1471	39.194	13980.7	32727		1471	19.431	597.641	1399		1471	96.254	19902.4	46587		1471	22.068	688.217	1611		1471	16.591	467.783	1095
	1472	29.183	1022.29	2393		1472	33.044	2879.69	6741		1472	18.82	490.416	1148		1472	55.363	19441.5	45508		1472	25.972	1176.08	2753		1472	16.306	431.898	1011
	1473	28.885	3652.57	8550		1473	30.866	883.43	2068		1473	30.705	5784.6	13541		1473	73.319	33452.7	78305		1473	50.308	5867.14	13734		1473	19.266	897.117	2100
	1474	41.582	5098.21	11934		1474	57.978	11368.4	26612		1474	31.513	3728.95	8729		1474	59.048	12058	28225		1474	38.619	14105.7	33019		1474	16.953	463.511	1085
	1475	33.463	2501.69	5856		1475	30.938	1268.76	2970		1475	29.92	7847.93	18371		1475	41.739	1640.49	3840		1475	37.405	10290.8	24089		1475	22.801	7967.68	18651
	1476	31.655	4313.87	10098		1476	29.784	2417.47	5659		1476	25.481	1698.09	3975		1476	77.322	26194.8	61316		1476	29.968	8347.03	19539		1476	20.782	2690.07	6297
	1477	36.045	10301.5	24114		1477	31.397	1555.83	3642		1477	25.131	2533.67	5931		1477	119.821	12592.4	29476		1477	27.854	2439.3	5710		1477	18.279	1147.88	2687
	1478	30.496	1576.37	3690		1478	29.12	621.989	1456		1478	21.066	683.933	1601		1478	54.113	11212.1	26245		1478	45.573	12751.9	29850		1478	15.629	413.956	969
	1479	27.582	648.063	1517		1479	32.079	863.352	2021		1479	30.417	7133.67	16699		1479	76.916	9397.76	21998		1479	36.74	8930.58	20905		1479	15.267	489.143	1145
	1480	33.42	3469.3	8121		1480	32.459	1026.11	2402		1480	22.184	1184.6	2773		1480	65.02	9916.4	23212		1480	25.639	788.608	1846		1480	26.619	9574.8	22413
	1481	32.217	1582.78	3705		1481	30.818	1592.99	3729		1481	33.618	9033.39	21146		1481	96.657	33075.4	77422		1481	44.119	2525.6	5912		1481	16.75	429.335	1005
	1482	29.045	2729.81	6390		1482	30.966	780.477	1827		1482	29.638	10179.5	23829		1482	47.645	4355.83	10196		1482	37.833	2327.38	5448		1482	15.333	412.674	966
	1483	32.365	2765.27	6473		1483	33.75	2422.17	5670		1483	22.714	883.005	2067		1483	56.817	8738.15	20454		1483	36.2	1701.1	3982		1483	21.485	1551.16	3631
	1484	30.495	1393.96	3263		1484	31.038	1060.71	2483		1484	19.768	802.265	1878		1484	48.211	5375.58	12583		1484	52.093	15822.6	37038		1484	29.311	12496.4	29252
	1485	47.043	6531.47	15289		1485	45.094	4295.83	10056		1485	22.743	2953.6	6914		1485	67.428	19184.7	44907		1485	36.656	10413.4	24376		1485	29.868	9314.64	21804
	1486	38.915	9609.02	22493		1486	33.026	3287.23	7695		1486	25.611	1378.55	3227		1486	37.357	1835.29	4296		1486	28.153	865.931	2027		1486	15.652	461.375	1080
	1487	27.352	630.975	1477		1487	34.449	4620.92	10817		1487	24.197	1622.9	3799		1487	63.994	18153	42492		1487	30.767	3325.31	7784		1487	28.526	4399.29	10298
	1488	37.544	17722.8	41486		1488	40.407	5092.11	11920		1488	30.296	8179.43	19147		1488	43.65	2610.68	6111		1488	23.57	1731.86	4054		1488	17.041	1434.11	3357
	1489	39.498	8673.03	20302		1489	28.906	1185.45	2775		1489	21.767	557.912	1306		1489	68.369	25732.1	60233		1489	50.674	12490.9	29239		1489	19.202	894.127	2093
	1490	29.948	4145.13	9703		1490	43.627	9393.06	21988		1490	27.054	1918.52	4491		1490	50.218	10447.8	24456		1490	27.629	4485.16	10499		1490	15.322	386.188	904
	1491	40.698	8223.61	19250		1491	33.032	3993.38	9348		1491	26.682	4479.53	10486		1491	55.362	11116	26020		1491	31.11	4611.61	10795		1491	21.258	5276.33	12351
	1492	43.524	12885.2	30162		1492	31.472	3872.05	9064		1492	30.614	4132.65	9674		1492	57.293	7195.92	16844		1492	53.642	19593	45864		1492	20.204	802.706	1879
	1493	27.794	748.028	1751		1493	31.929	2100.49	4917		1493	19.263	814.654	1907		1493	76.991	24372.3	57050		1493	30.219	6493.41	15200		1493	20.202	3581.63	8384
	1494	27.702	1550.31	3629		1494	30.523	1994.98	4670		1494	21.972	666.419	1560		1494	39.578	1403.38	3285		1494	27.624	2891.28	6768		1494	17	566.465	1326
	1495	38.99	9694.04	22692		1495	29.462	1170.5	2740		1495	25.359	2686.61	6289		1495	35	1540.09	3605		1495	37.651	17451.5	40851		1495	17.645	1484.94	3476
	1496	49.69	12545.6	29367		1496	39.185	15316.5	35854		1496	19.075	1189.73	2785		1496	68.281	20623.6	48275		1496	57.548	21388.5	50067		1496	15.635	347.313	813
	1497	43.761	8823.83	20655		1497	44.385	15377.1	35996		1497	25.554	1615.64	3782		1497	65.856	25517.7	59731		1497	25.005	2093.7	4901		1497	22.155	1959.13	4586
	1498	42.586	11825.3	27681		1498	33.971	1015.86	2378		1498	28.177	4080.53	9552		1498	60.233	10601.6	24816		1498	30.594	1868.99	4375		1498	19.406	878.748	2057
	1499	27.944	1062.45	2487		1499	39.944	3361.56	7869		1499	44.106	3014.69	7057		1499	73.736	15403.9	36057		1499	24.736	1320.9	3092		1499	18.724	3071.56	7190
	1500	38.759	7500.79	17558		1500	33.653	3565.33	8346		1500	24.709	2396.12	5609		1500	57.96	14287.2	33443		1500	29.272	4414.24	10333		1500	22.294	1457.17	3411
	1501	37.805	5135.81	12022		1501	57.846	21177.5	49574		1501	38.24	6795.76	15908		1501	47.86	3066.94	7179		1501	26.516	1381.99	3235		1501	24.661	5383.56	12602
	1502	40.459	7155.61	16750		1502	38.06	4357.34	10200		1502	34.554	9033.82	21147		1502	38.249	5179.92	12125		1502	30.313	2317.98	5426		1502	18.169	1055.61	2471
	1503	31.166	3128.82	7324		1503	44.387	21995.6	51489		1503	26.205	4959.27	11609		1503	36.359	994.117	2327		1503	24.704	854.824	2001		1503	18.6	754.86	1767
	1504	27.1	810.4	1897		1504	35.888	6837.61	16006		1504	36.135	6190	14490		1504	44.949	3802.17	8900		1504	47.029	12295.6	28782		1504	23.509	7020.16	16433
	1505	45.498	17357.2	40630		1505	28.618	1246.97	2919		1505	21.104	865.49	2026		1505	50.677	14743.4	34511		1505	22.089	528.444	1237		1505	25.697	2140.69	5011
	1506	32.767	2281.68	5341		1506	31.788	1860.41	4355		1506	22.908	1379.83	3230		1506	53.043	6276.99	14693		1506	25.2	807.405	1890		1506	18.019	415.664	973
	1507	35.982	5226.37	12234		1507	29.507	2735.3	6403		1507	24.24	5229.25	12241		1507	53.631	23553.4	55133		1507	41.294	10637.2	24900		1507	29.501	11178.5	26167
	1508	29.942	3747.83	8773		1508	37.055	4004.91	9375		1508	21.187	678.807	1589		1508	51.326	19186	44910		1508	22.699	707.868	1657		1508	23.565	3583.77	8389
	1509	43.459	12104.7	28335		1509	28.671	894.109	2093		1509	29.885	8668.57	20292		1509	69.157	7711.14	18050		1509	25.76	2112.92	4946		1509	23.767	2396.16	5609
	1510	29.975	1024.43	2398		1510	31.167	7668.92	17952		1510	19.214	459.658	1076		1510	55.52	8159.28	19099		1510	22.951	598.078	1400		1510	16.81	1019.72	2387
	1511	51.922	8495.31	19886		1511	35.786	856.089	2004		1511	42.913	2951.47	6909		1511	98.889	18208.1	42621		1511	25.38	1170.95	2741		1511	20.856	3786.69	8864
	1512	76.399	26273.3	61501		1512	42.404	12879.4	30149		1512	27.339	7065.75	16540		1512	96.331	41441.5	97005		1512	29.283	3139.91	7350		1512	17.464	1947.17	4558
	1513	27.403	901.393	2110		1513	29	768.088	1798		1513	18.337	767.663	1797		1513	46.937	14998.9	35109		1513	26.818	4032.75	9440		1513	17.303	657.886	1540
	1514	55.511	20370.6	47684		1514	32.513	3111.23	7283		1514	50.958	17436.7	40817		1514	54.009	5422.15	12692		1514	27.239	1070.56	2506		1514	16.678	420.364	984
	1515	29.254	1474.7	3452		1515	59.478	19843.8	46452		1515	23.72	1955.68	4578		1515	36.62	2346.66	5493		1515	25.083	514.347	1204		1515	24.377	3426.13	8020
	1516	34.267	1756.65	4112		1516	31.041	649.756	1521		1516	29.222	6903.41	16160		1516	42.719	2080.51	4870		1516	30.843	2345.32	5490		1516	22.812	4365.97	10220
	1517	38.356	14075.4	32948		1517	31.279	3447.43	8070		1517	27.401	5513.33	12906		1517	70.094	16499.7	38622		1517	21.85	746.743	1748		1517	18.228	443.859	1039
	1518	36.859	5023.02	11758		1518	34.341	3916.91	9169		1518	29.113	12449.2	29142		1518	58.171	14860.9	34786		1518	22.645	1605.84	3759		1518	19.672	2840.44	6649
	1519	29.103	845.43	1979		1519	43.206	11314.1	26485		1519	33.747	7410.06	17346		1519	62.679	26455.8	61927		1519	33.467	3517.12	8233		1519	20.363	1965.97	4602
	1520	38.665	18268.4	42763		1520	40.41	1726.28	4041		1520	28.385	10525.1	24638		1520	34.6	1182.52	2768		1520	28.773	2114.2	4949		1520	25.946	8468.36	19823
	1521	28.588	622.858	1458		1521	30.986	2872.43	6724		1521	20.03	864.208	2023		1521	98.463	30538.7	71484		1521	34.907	5472.84	12811		1521	18.12	2322.25	5436
	1522	54.56	21839.8	51123		1522	36.354	5264.69	12324		1522	25.445	1880.5	4402		1522	63.546	16804.3	39335		1522	23.793	935.137	2189		1522	17.633	1047.06	2451
	1523	35.422	12787	29932		1523	37.926	18502.5	43312		1523	21.195	1810.86	4239		1523	48.59	3445.88	8066		1523	38.133	7086.37	16588		1523	21.836	3358.21	7861
	1524	56.362	8306.92	19445		1524	32.327	2706.68	6336		1524	19.696	774.071	1812		1524	47.894	3478.34	8142		1524	27.812	570.31	1335		1524	19.637	2474.76	5793
	1525	40.385	12680.6	29683		1525	32.612	1616.06	3783		1525	24.728	3538.85	8284		1525	37.212	2925.11	6847		1525	40.517	5954.29	13938		1525	22.81	6879.61	16104
	1526	32.714	1760.92	4122		1526	48.133	18896.3	44234		1526	22.5	1134.19	2655		1526	108.56	31907.9	74689		1526	35.808	6149.52	14395		1526	22.186	7629.77	17860
	1527	34.284	7645.18	17896		1527	50.652	11706.3	27403		1527	29.752	11083.1	25944		1527	54.518	5892.51	13793		1527	21.407	832.182	1948		1527	34.412	12819	30007
	1528	62.351	19657.6	46015		1528	28.714	601.057	1407		1528	18.741	464.357	1087		1528	36.234	1656.29	3877		1528	34.078	3712.35	8690		1528	29.006	11176.8	26163
	1529	29.557	3308.24	7744		1529	30.152	2035.13	4764		1529	21.306	1665.62	3899		1529	52.221	4350.28	10183		1529	52.571	13250.4	31017		1529	30.875	13506.3	31616
	1530	51.723	12705.4	29741		1530	38.367	4687.56	10973		1530	24.718	1911.25	4474		1530	67.337	9378.11	21952		1530	34.911	11021.3	25799		1530	27.031	8960.92	20976
	1531	48.221	14564.1	34092		1531	31.593	1228.17	2875		1531	24.954	1385.81	3244		1531	95.438	23811	55736		1531	24.919	660.021	1545		1531	19.722	1878.82	4398
	1532	32.369	1161.56	2719		1532	39.321	3930.58	9201		1532	27.293	4652.11	10890		1532	71.92	12228.5	28624		1532	32.657	8663.58	20280		1532	24.427	7962.13	18638
	1533	32.52	3070.29	7187		1533	40.415	18473.4	43244		1533	19.519	658.729	1542		1533	50.78	16899.6	39558		1533	40.479	6571.16	15382		1533	16.303	689.499	1614
	1534	59.162	24591.8	57565		1534	33.631	6350.18	14865		1534	36.878	4269.35	9994		1534	40.813	4568.15	10693		1534	34.727	8367.11	19586		1534	24.043	8627.7	20196
	1535	30.765	893.704	2092		1535	37.794	1017.14	2381		1535	20.983	537.834	1259		1535	41.282	4620.7	10816		1535	44.973	9356.5	21902		1535	15.02	320.826	751
	1536	31.654	3867.45	9053		1536	29.216	923.585	2162		1536	28.872	3946.82	9239		1536	48.342	13299.9	31132		1536	27.94	9393.67	21989		1536	17.349	807.833	1891
	1537	27.138	1008.62	2361		1537	40.787	7457.46	17457		1537	24.739	1902.28	4453		1537	40.696	3946.57	9238		1537	36.305	2900.25	6789		1537	16.307	703.596	1647
	1538	57.833	12896.8	30189		1538	31.55	5930.26	13882		1538	22.357	6609.08	15471		1538	58.416	14998.5	35108		1538	26.328	1473.41	3449		1538	28.813	12493.4	29245
	1539	44.559	6262.76	14660		1539	28.306	1027.82	2406		1539	26.834	3863.09	9043		1539	43.012	3123.76	7312		1539	28.24	1809.61	4236		1539	22.766	2032.61	4758
	1540	28.13	829.196	1941		1540	49.004	4689.27	10977		1540	21.213	1277.73	2991		1540	37.802	3342.92	7825		1540	29.917	1853.19	4338		1540	16.23	1629.34	3814
	1541	40.254	5554.46	13002		1541	30.016	1602.82	3752		1541	24.23	2970.69	6954		1541	56.529	14296.6	33465		1541	38.854	13760.1	32210		1541	19.726	2123.61	4971
	1542	27.4	877.897	2055		1542	30.109	823.196	1927		1542	19.918	416.939	976		1542	94.812	18065	42286		1542	30.128	1608.83	3766		1542	22.676	4339.91	10159
	1543	40.122	11398.1	26681		1543	36.016	8416.08	19701		1543	35.892	8202.93	19202		1543	50.656	2705.09	6332		1543	23.4	799.715	1872		1543	16.925	383.197	897
	1544	44.75	17587.8	41170		1544	34.326	1305.07	3055		1544	18.811	425.91	997		1544	38.935	1796.42	4205		1544	22.542	462.229	1082		1544	21.8	1303.81	3052
	1545	35.791	6941.58	16249		1545	35.282	4009.18	9385		1545	19.72	421.211	986		1545	56.101	11192.5	26199		1545	22.726	1524.24	3568		1545	25.93	7100.47	16621
	1546	43.865	14298	33469		1546	36.524	3245.36	7597		1546	21.623	711.274	1665		1546	50.806	5035.52	11787		1546	29.044	3089.5	7232		1546	18.279	1819.44	4259
	1547	31.964	2649.07	6201		1547	29.207	1509.69	3534		1547	21.848	979.977	2294		1547	55.125	8878.28	20782		1547	31.89	10735.1	25129		1547	28.567	5357.5	12541
	1548	41.031	8448.75	19777		1548	29.127	783.894	1835		1548	20.036	470.765	1102		1548	49.262	6818.7	15961		1548	24.351	1810.04	4237		1548	18.368	533.571	1249
	1549	46.741	11161.9	26128		1549	31.261	2764.35	6471		1549	21.083	1197.85	2804		1549	66.482	30077.3	70404		1549	37.434	13369.2	31295		1549	16.271	333.642	781
	1550	49.613	7396.98	17315		1550	44.562	20578.6	48172		1550	23.011	4384.27	10263		1550	52.656	5556.29	13006		1550	32.23	3235.6	7574		1550	15.787	600.214	1405
	1551	28.667	918.481	2150		1551	43.505	11076.6	25929		1551	35.139	8076.05	18905		1551	37.468	1504.63	3522		1551	34.157	2320.11	5431		1551	15.278	352.439	825
	1552	55.677	22500.7	52670		1552	35.571	2583.22	6047		1552	19.593	451.968	1058		1552	76.589	23721.7	55527		1552	23.577	1047.49	2452		1552	19.532	2086.01	4883
	1553	34.988	2540.99	5948		1553	43.751	18316.2	42876		1553	20.238	691.623	1619		1553	53.08	8254.12	19321		1553	32.551	7954.01	18619		1553	19.71	783.055	1833
	1554	36.26	4879.48	11422		1554	43.892	6937.57	16240		1554	26.826	5076.74	11884		1554	84.737	25304.1	59231		1554	31.109	8997.23	21061		1554	16.639	433.607	1015
	1555	37.618	3069.44	7185		1555	31.545	1509.26	3533		1555	34.235	7707.39	18042		1555	46.39	2080.94	4871		1555	44.801	8191.53	19175		1555	29.466	7376.44	17267
	1556	33.786	7274.37	17028		1556	29.4	941.955	2205		1556	19.766	1443.91	3380		1556	72.795	14585.4	34141		1556	42.154	12821.9	30014		1556	30.144	9297.55	21764
	1557	35.705	11028.2	25815		1557	30.435	1495.17	3500		1557	19.46	723.235	1693		1557	72.011	22303.8	52208		1557	31.345	5503.6	12883		1557	22.18	5780	13530
	1558	35.144	3753.39	8786		1558	43.225	8937.25	20921		1558	23.212	4164.69	9749		1558	88.687	11745.3	27493		1558	24.773	2614.03	6119		1558	16.38	496.832	1163
	1559	31.155	3260.82	7633		1559	31.698	4928.92	11538		1559	20.807	506.649	1186		1559	75.824	11758.5	27524		1559	71	2214.17	5183		1559	15.092	419.082	981
	1560	27.224	674.55	1579		1560	40.752	16816.8	39366		1560	22.29	885.568	2073		1560	63.566	6191.55	14493		1560	40.97	7596.01	17781		1560	26.593	6918.48	16195
	1561	33.652	8424.4	19720		1561	65.18	9439.2	22096		1561	36.592	4908.43	11490		1561	42.847	2397.93	5613		1561	23.743	1693.84	3965		1561	28.667	10593.2	24797
	1562	37.708	6234.14	14593		1562	35.695	3247.93	7603		1562	19.191	557.485	1305		1562	55.5	8440.81	19758		1562	41.62	15433	36126		1562	18.207	941.119	2203
	1563	33.281	3739.29	8753		1563	40.922	15978.2	37403		1563	20.329	633.952	1484		1563	38.981	899.277	2105		1563	21.971	638.234	1494		1563	17.331	873.621	2045
	1564	53.578	14854.6	34772		1564	29.509	693.33	1623		1564	25.931	1927.49	4512		1564	77.987	25220.8	59036		1564	26.158	1631.47	3819		1564	25.036	6513.5	15247
	1565	48.615	10093.5	23627		1565	42.657	8236.66	19281		1565	20.5	1173.49	2747		1565	93.56	13270	31062		1565	20.729	619.865	1451		1565	23.338	2303.03	5391
	1566	35.232	12311.9	28820		1566	47.128	9764.29	22857		1566	21.872	1747.21	4090		1566	81.061	11324.1	26507		1566	34.896	10420.2	24392		1566	23.407	7419.59	17368
	1567	34.698	6136.74	14365		1567	31.684	3302.61	7731		1567	19.58	836.441	1958		1567	62.384	8128.52	19027		1567	21.31	646.351	1513		1567	21.058	6054.26	14172
	1568	31.571	1793.82	4199		1568	31.409	1704.06	3989		1568	25.08	1735.68	4063		1568	83.474	28956.7	67781		1568	47.56	20398.7	47750		1568	15.746	396.868	929
	1569	39.864	11989	28064		1569	29.301	1038.93	2432		1569	27.385	4890.06	11447		1569	90.469	27711.4	64866		1569	36.474	11499.3	26918		1569	21.446	1704.1	3989
	1570	49.056	6035.49	14128		1570	65.028	19640.1	45975		1570	18.548	578.417	1354		1570	41.882	3023.79	7078		1570	23.913	2104.38	4926		1570	17.588	638.662	1495
	1571	35.791	6819.4	15963		1571	36.217	5987.5	14016		1571	26.38	2434.14	5698		1571	53.58	7896.97	18485		1571	27.596	3206.55	7506		1571	20.795	1563.55	3660
	1572	30.175	5659.13	13247		1572	36.731	10262	24022		1572	20.53	2350.41	5502		1572	43.47	3361.29	7868		1572	26.472	1413.6	3309		1572	19.587	1012.46	2370
	1573	49.039	13365.8	31287		1573	29.236	686.922	1608		1573	34.307	9819.42	22986		1573	72.779	22075.2	51673		1573	32.098	7816.02	18296		1573	28.261	3706.38	8676
	1574	38.502	8717.46	20406		1574	30	1025.26	2400		1574	19.491	457.949	1072		1574	63.579	15943.9	37321		1574	30.111	3022.86	7076		1574	19.07	3853.33	9020
	1575	27.492	692.919	1622		1575	30.27	2974.1	6962		1575	22.415	1015.01	2376		1575	35.556	820.243	1920		1575	43.697	16016.5	37492		1575	17.876	1298.26	3039
	1576	50.409	6998.83	16383		1576	35.23	3867.78	9054		1576	22.239	1510.55	3536		1576	77.205	11445	26790		1576	25.304	745.888	1746		1576	23.422	4652.62	10891
	1577	32.964	1943.34	4549		1577	39.432	6081.05	14235		1577	24.785	2467.03	5775		1577	68.386	25738.5	60248		1577	29.728	1168.39	2735		1577	19.64	1141.05	2671
	1578	31.869	2083.03	4876		1578	29.964	704.01	1648		1578	27.309	4386.4	10268		1578	76.893	12909.9	30219		1578	34.635	1864.29	4364		1578	16.965	818.94	1917
	1579	54.278	25042.5	58620		1579	29.274	912.906	2137		1579	33.174	6533.04	15293		1579	42.694	1969.87	4611		1579	45.652	7566.96	17713		1579	18.045	847.989	1985
	1580	29.743	2274.42	5324		1580	32.097	2975.38	6965		1580	40.175	9713.91	22739		1580	74.042	14961.7	35022		1580	31.699	2518.76	5896		1580	19.828	3947.32	9240
	1581	34.75	6472.52	15151		1581	51.648	11715.7	27425		1581	24.797	4332.57	10142		1581	38.074	1317.52	3084		1581	33.992	3717.48	8702		1581	18.664	2184.69	5114
	1582	32.245	1405.06	3289		1582	28.519	633.523	1483		1582	19.17	384.899	901		1582	51.756	4532.7	10610		1582	22.762	612.602	1434		1582	16.351	398.149	932
	1583	31.247	1081.24	2531		1583	33.526	2749.82	6437		1583	34.047	8581.42	20088		1583	74.679	12538.2	29349		1583	29.748	1308.94	3064		1583	20.316	1154.29	2702
	1584	64.791	15859.8	37125		1584	35.642	12530.8	29333		1584	19.25	460.512	1078		1584	75.379	22831.8	53444		1584	33.522	2907.09	6805		1584	23.502	6345.18	14853
	1585	30.836	961.629	2251		1585	33.112	1258.93	2947		1585	33.487	13647.5	31947		1585	34.986	1091.09	2554		1585	26.488	1437.1	3364		1585	17.12	1528.52	3578
	1586	29.067	1117.56	2616		1586	31.041	3911.78	9157		1586	22.694	3868.22	9055		1586	72.755	17219.1	40306		1586	29.098	6973.59	16324		1586	23.824	3938.77	9220
	1587	32.917	1870.28	4378		1587	30.302	1669.89	3909		1587	34.545	7585.21	17756		1587	56.2	9699.8	22705		1587	27.844	915.913	2144		1587	19.376	1167.11	2732
	1588	27.395	1006.49	2356		1588	34.302	1260.21	2950		1588	27.989	4304.38	10076		1588	63.312	12495.9	29250		1588	38.685	9188.61	21509		1588	23.535	10375.8	24288
	1589	38.031	13224.8	30957		1589	28.208	578.416	1354		1589	22.044	1073.53	2513		1589	59.59	18049.2	42249		1589	37.36	9400.5	22005		1589	26.084	12981.7	30388
	1590	37.408	6807.87	15936		1590	31.548	983.819	2303		1590	22.143	2374.33	5558		1590	73.948	33708.1	78903		1590	28.752	2825.06	6613		1590	33.976	13658	31971
	1591	33.094	9359.11	21908		1591	37.578	6549.68	15332		1591	43.525	14949.1	34994		1591	82.845	24597.5	57577		1591	23.245	486.579	1139		1591	20.452	2262.87	5297
	1592	55.095	18288	42809		1592	34.164	4728.57	11069		1592	22.724	1407.6	3295		1592	72.395	11659.8	27293		1592	27.746	2192.81	5133		1592	16.031	438.306	1026
	1593	32.804	2214.18	5183		1593	30.118	874.886	2048		1593	20.857	1309.77	3066		1593	58.752	12675.3	29670		1593	23.879	1264.93	2961		1593	18.957	2793.88	6540
	1594	26.603	715.988	1676		1594	30.498	3452.55	8082		1594	25.554	2914.73	6823		1594	51.635	11183.9	26179		1594	37.786	5585.19	13074		1594	19.54	1577.64	3693
	1595	35.627	5342.14	12505		1595	46.165	18458.9	43210		1595	29.454	7285.32	17054		1595	36.827	818.107	1915		1595	27.807	2589.68	6062		1595	21.786	8888.3	20806
	1596	37.516	10369.4	24273		1596	43.91	11442.3	26785		1596	20.385	1358.47	3180		1596	64.774	30771.5	72029		1596	22.676	687.789	1610		1596	28.013	12685.2	29694
	1597	30.383	7125.71	16680		1597	41.019	6518.5	15259		1597	24.596	2889.52	6764		1597	36.275	790.338	1850		1597	32.346	3634.18	8507		1597	18.703	1693.84	3965
	1598	35.639	7643.05	17891		1598	37.808	13227.9	30965		1598	32.141	9542.6	22338		1598	72.851	7531.71	17630		1598	34.763	8078.75	18911		1598	18.452	1655.39	3875
	1599	32.73	1705.81	3993		1599	31.697	1205.1	2821		1599	21.498	1974.48	4622		1599	45.041	2366.74	5540		1599	21.594	636.526	1490		1599	17.42	833.465	1951
	1600	47.977	15248.9	35695		1600	30.602	1085.06	2540		1600	20.155	499.387	1169		1600	66.452	20979.4	49108		1600	38.506	9754.65	22834		1600	17.036	604.059	1414
	1601	42.554	8235.15	19277		1601	32.089	1233.73	2888		1601	25.573	3200.95	7493		1601	59.734	11228.4	26283		1601	22.632	734.781	1720		1601	17.566	847.989	1985
	1602	29.956	1446.07	3385		1602	52.19	15740.3	36846		1602	20.945	653.176	1529		1602	36.32	775.813	1816		1602	43.342	19552.4	45769		1602	16.673	391.741	917
	1603	27.368	666.433	1560		1603	67.196	19893	46567		1603	35.193	6224.18	14570		1603	74.246	26833.9	62812		1603	37.654	5710.36	13367		1603	19.547	885.156	2072
	1604	34.571	5951.76	13932		1604	36.073	1479.36	3463		1604	24.074	3188.13	7463		1604	41.232	2201.84	5154		1604	37.143	15074.1	35286		1604	19.667	3906.73	9145
	1605	28.51	2387.2	5588		1605	34.29	2373.04	5555		1605	28.391	2049.66	4798		1605	74.897	22077.8	51679		1605	53.277	10674.4	24987		1605	15.684	381.916	894
	1606	42.338	6095.3	14268		1606	28.713	1152.99	2699		1606	33.465	8463.09	19811		1606	61.013	10009.1	23429		1606	27.788	6540.83	15311		1606	23.313	6075.19	14221
	1607	45.542	19747.3	46225		1607	40.042	7697.54	18019		1607	24.868	7330.18	17159		1607	73.715	14580.7	34130		1607	34.071	6724.53	15741		1607	19.331	1395.66	3267
	1608	47.953	20690.6	48433		1608	32.846	1459.28	3416		1608	26.355	5426.61	12703		1608	35.463	818.107	1915		1608	30.667	7873.69	18431		1608	21.627	9488.51	22211
	1609	48.527	6053.43	14170		1609	36.562	2530.25	5923		1609	19.235	419.075	981		1609	35.038	778.376	1822		1609	31.196	2385.48	5584		1609	19.818	2658.46	6223
	1610	33.691	1165.83	2729		1610	39.399	5183.95	12135		1610	24.064	3844.72	9000		1610	48.488	5012.88	11734		1610	37.63	3391.95	7940		1610	24.126	4565.9	10688
	1611	39.098	2739.21	6412		1611	29.355	1166.23	2730		1611	34.524	11282.6	26411		1611	34.319	1334.18	3123		1611	45.725	3125.38	7316		1611	22.891	1525.53	3571
	1612	45.72	12617.4	29535		1612	41.354	6677.84	15632		1612	33.96	13317.7	31175		1612	64.975	23511.1	55034		1612	45.209	9772.59	22876		1612	15.185	350.303	820
	1613	36.717	5882.12	13769		1613	30.458	767.661	1797		1613	22.107	2021.04	4731		1613	38.256	1340.16	3137		1613	30.707	8369.24	19591		1613	21.748	1179.92	2762
	1614	31.403	1864.73	4365		1614	30.279	1345.22	3149		1614	19.907	459.231	1075		1614	86.441	27770.4	65004		1614	25.959	1086.79	2544		1614	21.028	1949.31	4563
	1615	49.625	13016.8	30470		1615	30.98	648.475	1518		1615	23.54	1267.05	2966		1615	84.605	20421.5	47802		1615	35.964	3395.37	7948		1615	15.647	340.905	798
	1616	28.325	931.725	2181		1616	28.778	774.496	1813		1616	29.31	3105.25	7269		1616	41.658	3594.97	8415		1616	31.094	3679.46	8613		1616	19.789	1285.01	3008
	1617	41.028	5731.32	13416		1617	31.069	2707.53	6338		1617	52.262	12435.5	29110		1617	36.029	1616.13	3783		1617	40.111	4917.91	11512		1617	17.64	376.789	882
	1618	49.761	10756.5	25179		1618	36.391	7399.79	17322		1618	26.899	5469.76	12804		1618	43.844	2528.66	5919		1618	25.278	583.126	1365		1618	22.385	8816.95	20639
	1619	28.192	879.179	2058		1619	40.411	4074.11	9537		1619	32.339	4075.41	9540		1619	43.576	7949.09	18607		1619	23.804	569.455	1333		1619	17.786	1527.23	3575
	1620	54.726	23939.9	56039		1620	36.491	5300.15	12407		1620	38.881	18769.1	43936		1620	57.019	17660.4	41339		1620	35.107	10333.5	24189		1620	28.23	7911.29	18519
	1621	43.225	13646.1	31943		1621	42.179	8739.03	20457		1621	25.178	5313.41	12438		1621	83.811	20301.4	47521		1621	27.263	663.866	1554		1621	18.772	986.402	2309
	1622	43.056	11201.6	26221		1622	87.137	3536.28	8278		1622	22.212	759.119	1777		1622	66.403	29332.7	68661		1622	29.62	3327.88	7790		1622	18.1	1770.74	4145
	1623	38.775	11794.2	27608		1623	42.604	9755.32	22836		1623	26.684	1333.69	3122		1623	85.584	39999.2	93629		1623	22.264	2415.81	5655		1623	21.096	2054.83	4810
	1624	37.925	4115.22	9633		1624	36.576	3687.51	8632		1624	21.849	681.37	1595		1624	54.358	6873.81	16090		1624	24.424	886.864	2076		1624	21.083	2395.73	5608
	1625	66.961	28748.9	67296		1625	29.444	792.438	1855		1625	40.719	19325.7	45239		1625	64.244	19596.1	45870		1625	47.92	17687.3	41403		1625	16.053	390.887	915
	1626	48.557	9562.89	22385		1626	30.379	3218.45	7534		1626	25.311	8098.69	18958		1626	88.742	13951.4	32657		1626	36.518	8736.21	20450		1626	20.231	674.12	1578
	1627	43.56	3126.25	7318		1627	37.822	13895.2	32527		1627	19.765	683.933	1601		1627	69.406	13876.6	32482		1627	40.848	14780.2	34598		1627	23.921	5068.71	11865
	1628	29.895	1213.25	2840		1628	47.847	10587.9	24785		1628	31.343	3869.5	9058		1628	36.354	2500.46	5853		1628	23.5	883.446	2068		1628	24.165	6059.81	14185
	1629	33.474	3560.72	8335		1629	36.626	6993.96	16372		1629	33.423	7124.7	16678		1629	35.065	1153.47	2700		1629	26.704	3855.89	9026		1629	29.66	8451.27	19783
	1630	31.327	3278.76	7675		1630	37.449	3599.51	8426		1630	20.524	552.358	1293		1630	40.414	1001.38	2344		1630	48.639	16581.3	38814		1630	23.126	9454.76	22132
	1631	29.17	585.692	1371		1631	41.492	7355.79	17219		1631	28.068	4748.23	11115		1631	76.337	33101.1	77482		1631	27.46	2322.68	5437		1631	25.562	4291.64	10046
	1632	43.319	8864.41	20750		1632	50.861	11080.9	25939		1632	20.818	782.615	1832		1632	34.991	1584.52	3709		1632	35.226	9435.53	22087		1632	20.093	3502.18	8198
	1633	36.259	2989.55	6998		1633	30.985	860.361	2014		1633	22.25	646.341	1513		1633	71.385	16254.5	38048		1633	33.048	4418.94	10344		1633	16.773	472.909	1107
	1634	45.627	22240.1	52060		1634	38.576	13463.8	31517		1634	22.414	2518.29	5895		1634	81.618	15795.2	36973		1634	30.99	4051.12	9483		1634	17.377	1143.18	2676
	1635	62.025	12771.6	29896		1635	32.216	1018.42	2384		1635	27.219	2069.74	4845		1635	77.535	22888.6	53577		1635	47.128	19589.6	45856		1635	15.875	325.525	762
	1636	36.316	7602.03	17795		1636	35.452	3983.12	9324		1636	20.301	633.098	1482		1636	33.785	938.153	2196		1636	22.161	530.153	1241		1636	26.979	3365.47	7878
	1637	33.504	1874.98	4389		1637	35.852	2695.57	6310		1637	20	401.56	940		1637	88.103	28191.2	65989		1637	31.281	5278.46	12356		1637	29.954	14216.7	33279
	1638	29.76	1220.51	2857		1638	55.657	7132.8	16697		1638	20.587	703.584	1647		1638	88.685	26066.2	61015		1638	24.278	746.743	1748		1638	26.749	7816.03	18296
	1639	34.679	5496.36	12866		1639	34.539	9384.09	21967		1639	27.453	2720.78	6369		1639	69.571	24847	58161		1639	23.394	1089.36	2550		1639	20.509	1016.31	2379
	1640	43.363	8836.22	20684		1640	29.296	675.815	1582		1640	21.855	709.565	1661		1640	46.304	6112.52	14308		1640	27.524	4327.09	10129		1640	19.227	2094.55	4903
	1641	26.73	719.406	1684		1641	28.464	680.941	1594		1641	25.629	1861.27	4357		1641	70.515	20756	48585		1641	40.116	11036.7	25835		1641	19.256	3438.52	8049
	1642	41.527	9721.8	22757		1642	38.924	8496.82	19890		1642	25.704	1669.04	3907		1642	55.687	5923.69	13866		1642	33.31	5919.69	13857		1642	17.5	702.742	1645
	1643	50.698	19189	44918		1643	35.782	2598.6	6083		1643	25.035	2769.91	6484		1643	51.319	10501.7	24582		1643	29.006	1920.68	4496		1643	18.233	934.711	2188
	1644	30.972	1415.74	3314		1644	30.391	895.818	2097		1644	29.862	10690	25024		1644	60.15	5807.49	13594		1644	32.204	9189.89	21512		1644	17.32	369.954	866
	1645	38.612	4932.03	11545		1645	35.479	8836	20684		1645	19.596	477.173	1117		1645	83.434	19390.2	45388		1645	39.538	9948.59	23288		1645	15.664	997.082	2334
	1646	32.99	1409.34	3299		1646	41.135	19329.9	45249		1646	24.774	3555.94	8324		1646	70.223	18270.1	42766		1646	27.362	2068.92	4843		1646	18.614	2369.67	5547
	1647	36.573	1827.99	4279		1647	56.487	17132.9	40106		1647	26.619	4207.41	9849		1647	47.86	3516.79	8232		1647	21.5	532.716	1247		1647	16.77	809.542	1895
	1648	38.13	8014.28	18760		1648	49.881	11421.4	26736		1648	25.516	2725.05	6379		1648	39.855	3166.91	7413		1648	34.808	4579.99	10721		1648	27.049	8065.51	18880
	1649	39.05	9408.67	22024		1649	32.988	4861.85	11381		1649	22.623	1179.05	2760		1649	93.427	19996.4	46807		1649	25.116	1566.54	3667		1649	15.875	488.288	1143
	1650	42.579	9167.73	21460		1650	28.472	644.63	1509		1650	26.421	2437.98	5707		1650	48.508	8123.4	19015		1650	25.783	1674.19	3919		1650	18.024	654.468	1532
	1651	32.848	5991.92	14026		1651	33.336	1737.38	4067		1651	27.658	4974.22	11644		1651	48.888	5576.37	13053		1651	34.045	5526.66	12937		1651	16.639	1123.11	2629
	1652	35.292	5940.23	13905		1652	31.589	985.101	2306		1652	22.651	1470.82	3443		1652	78.103	17417.3	40770		1652	44.954	21393.7	50079		1652	15.589	372.944	873
	1653	42.552	10343.4	24212		1653	36.581	4922.51	11523		1653	27.138	2353.4	5509		1653	73.361	17519.5	41009		1653	28.89	2468.35	5778		1653	19.019	1259.38	2948
	1654	33.414	5966.71	13967		1654	35.286	6647.51	15561		1654	23.4	1549.42	3627		1654	41.47	1771.64	4147		1654	33.323	5196.01	12163		1654	20.685	6707.02	15700
	1655	41.873	8622.19	20183		1655	31.956	2798.52	6551		1655	31.884	1525.5	3571		1655	89.558	24869.2	58213		1655	47.672	13828	32369		1655	16.238	1255.54	2939
	1656	41.657	13845.1	32409		1656	39.992	6406.57	14997		1656	18.922	412.24	965		1656	80.655	22052.1	51619		1656	24.459	1891.21	4427		1656	16.597	985.547	2307
	1657	45.281	10194.3	23863		1657	30.667	786.03	1840		1657	34.102	5550.5	12993		1657	79.25	15032.2	35187		1657	31.546	6414.81	15016		1657	18.959	793.735	1858
	1658	42.937	9629.96	22542		1658	30.464	728.787	1706		1658	25.678	3027.51	7087		1658	51.492	6753.33	15808		1658	24.42	1815.17	4249		1658	23.228	1786.12	4181
	1659	46.565	15217.7	35622		1659	48.479	21351.8	49982		1659	21.483	1312.33	3072		1659	73.924	13642.9	31935		1659	28.397	946.244	2215		1659	20.173	1947.6	4559
	1660	38.907	5717.65	13384		1660	38.944	7985.47	18693		1660	38.963	10452.9	24469		1660	69.319	6870.39	16082		1660	47.129	13610.1	31859		1660	19.481	640.798	1500
	1661	31.982	3770.9	8827		1661	57.407	17289.2	40472		1661	24.389	3479.9	8146		1661	51.477	12953	30320		1661	27.346	2768.67	6481		1661	18.665	1235.89	2893
	1662	45.138	10605.7	24826		1662	32.867	842.419	1972		1662	45.495	15703.6	36760		1662	58.057	6919.95	16198		1662	36.702	8325.67	19489		1662	27.081	10851.7	25402
	1663	39.069	7961.31	18636		1663	30.495	1237.57	2897		1663	35.042	6047.75	14157		1663	57.707	3278.84	7675		1663	34.211	6708.3	15703		1663	17.91	512.638	1200
	1664	49.977	16802.7	39332		1664	48.327	3344.47	7829		1664	27.154	2261.98	5295		1664	83.24	25923.9	60682		1664	28.651	4381.77	10257		1664	24.831	3702.1	8666
	1665	34.054	5106.33	11953		1665	47.504	11039.5	25842		1665	30.641	4044.65	9468		1665	97.839	29425.8	68879		1665	35.291	11623.6	27209		1665	19.71	1161.98	2720
	1666	38.861	5959.88	13951		1666	46.409	19448.7	45527		1666	43.414	12500	29261		1666	65.108	13684.8	32033		1666	27.966	1385.83	3244		1666	27.156	8178.72	19145
	1667	45.63	4951.26	11590		1667	28.493	839.856	1966		1667	20.852	1086.78	2544		1667	77.515	38711.6	90615		1667	23.829	2025.78	4742		1667	21.548	10079.8	23595
	1668	40.679	15449.3	36164		1668	35.791	2706.25	6335		1668	20.511	411.813	964		1668	37.056	854.847	2001		1668	22.839	604.913	1416		1668	20.225	1805.77	4227
	1669	43.927	18765.6	43927		1669	29.537	1716.02	4017		1669	24.121	937.685	2195		1669	83.07	33571.9	78584		1669	24.034	2125.31	4975		1669	16.962	384.052	899
	1670	32.207	1664.8	3897		1670	39.682	6289.1	14722		1670	20.122	421.211	986		1670	82.554	27438.4	64227		1670	50.814	18191	42582		1670	30.243	14043.7	32874
	1671	50.562	10908.1	25534		1671	32.596	2478.56	5802		1671	45.195	6429.23	15050		1671	72.684	24779	58002		1671	37.468	12308.9	28813		1671	17.874	908.652	2127
	1672	41.269	19728.1	46180		1672	37.485	5940.94	13907		1672	24.655	3265.02	7643		1672	79.329	19351.3	45297		1672	24.306	2647.78	6198		1672	18.196	2456.39	5750
	1673	41.287	13210.8	30924		1673	31.221	1387.09	3247		1673	34.473	5227.97	12238		1673	60.927	13977.5	32718		1673	30.051	1258.1	2945		1673	19.904	1598.58	3742
	1674	35.07	8719.59	20411		1674	40.564	5042.56	11804		1674	18.828	748.012	1751		1674	33.984	885.606	2073		1674	31.676	6008.12	14064		1674	19.69	1547.74	3623
	1675	48.651	6900.14	16152		1675	29.27	787.739	1844		1675	22.948	754.847	1767		1675	57.066	14822.5	34696		1675	26.359	5461.3	12784		1675	16.774	601.923	1409
	1676	44.388	9083.14	21262		1676	35.164	4206.12	9846		1676	27.65	6555.68	15346		1676	39.591	1488.4	3484		1676	22.965	1118.4	2618		1676	16.707	413.956	969
	1677	27.292	839.449	1965		1677	48.127	6332.24	14823		1677	25.348	1775.84	4157		1677	55.404	15242.8	35680		1677	36.015	6092.7	14262		1677	19.151	867.213	2030
	1678	35.308	3378.73	7909		1678	28.309	665.135	1557		1678	35.81	6608.65	15470		1678	70.097	11409.5	26707		1678	25.909	852.261	1995		1678	25.031	3753.37	8786
	1679	34.687	9617.14	22512		1679	38.294	15279.3	35767		1679	19.692	656.166	1536		1679	71.156	16415.1	38424		1679	24.845	2473.05	5789		1679	17.279	450.267	1054
	1680	42.239	10195.1	23865		1680	33.328	6648.79	15564		1680	23.215	1199.98	2809		1680	46.334	6215.48	14549		1680	21.179	606.194	1419		1680	21.886	3852.05	9017
	1681	31.485	5460.9	12783		1681	44.451	5981.52	14002		1681	25.303	1924.07	4504		1681	86.588	33699.2	78882		1681	26.339	1890.35	4425		1681	27.552	7191.46	16834
	1682	33.574	3198.45	7487		1682	46.817	4819.99	11283		1682	26.622	1444.33	3381		1682	50.825	9032.5	21143		1682	32.695	1969.38	4610		1682	17.836	3482.1	8151
	1683	30.221	2517.49	5893		1683	32.955	1576.76	3691		1683	22.072	1046.62	2450		1683	82.532	24328.3	56947		1683	31.535	7301.67	17092		1683	18.155	752.297	1761
	1684	35.082	4945.7	11577		1684	43.362	6964.91	16304		1684	25.418	3561.49	8337		1684	74.946	17705.7	41445		1684	22.415	507.512	1188		1684	19.043	569.456	1333
	1685	40.515	6179.03	14464		1685	46.928	4189.88	9808		1685	37.885	5340.75	12502		1685	75.772	9646.4	22580		1685	42.135	10908.1	25534		1685	21.29	3201.43	7494
	1686	47.633	14956.3	35010		1686	43.123	4642.28	10867		1686	25.045	6430.09	15052		1686	68.738	25959	60764		1686	24.833	700.178	1639		1686	17.476	612.176	1433
	1687	32.391	3860.61	9037		1687	29.712	660.009	1545		1687	28.933	7243.03	16955		1687	86.833	26597.7	62259		1687	31.188	4463.37	10448		1687	18.889	726.238	1700
	1688	44.531	9416.78	22043		1688	32.672	5610.72	13134		1688	20.925	1671.6	3913		1688	35.552	2506.01	5866		1688	25.736	2539.69	5945		1688	22.345	2271.84	5318
	1689	48.92	10240.4	23971		1689	37.756	6419.39	15027		1689	30.588	2443.53	5720		1689	60.995	17198.2	40257		1689	27.674	1525.1	3570		1689	17.121	424.208	993
	1690	33.95	2625.15	6145		1690	30.812	842.419	1972		1690	26.079	2395.26	5607		1690	79.172	17486.6	40932		1690	28.06	3584.19	8390		1690	19.878	3405.2	7971
	1691	27.364	1379.43	3229		1691	32.106	1289.26	3018		1691	18.554	443.852	1039		1691	81.072	25040.9	58615		1691	23.734	648.914	1519		1691	22.564	3605.13	8439
	1692	28.384	1358.07	3179		1692	34.98	11775.1	27564		1692	25.493	795.003	1861		1692	50.906	10177.8	23824		1692	22.132	1002.21	2346		1692	29.971	11945.8	27963
	1693	47.107	12960	30337		1693	36.727	12943.9	30300		1693	25.825	3276.56	7670		1693	100.193	23071	54004		1693	28.152	1900.18	4448		1693	17.05	735.636	1722
	1694	28.871	1147.03	2685		1694	31.924	1622.9	3799		1694	25.736	3166.34	7412		1694	57.679	17174.7	40202		1694	23.645	1080.81	2530		1694	33.482	11829.1	27690
	1695	38.042	10921	25564		1695	47.072	5831.57	13651		1695	20.608	897.956	2102		1695	69.747	19934	46661		1695	26.454	3661.52	8571		1695	20.109	1572.09	3680
	1696	55.765	13674.3	32009		1696	30.299	1514.39	3545		1696	25.073	1028.25	2407		1696	40.097	2483.8	5814		1696	30.129	3101.89	7261		1696	28.151	6950.95	16271
	1697	33.866	2922.48	6841		1697	36.592	5893.09	13795		1697	28.644	1272.6	2979		1697	61.913	12193.4	28542		1697	30.319	2396.16	5609		1697	18.029	539.125	1262
	1698	42.743	16470.3	38554		1698	31.084	1580.18	3699		1698	20	469.911	1100		1698	55.429	11082.3	25941		1698	33.414	2312.43	5413		1698	30.019	7938.21	18582
	1699	28.438	583.129	1365		1699	50.092	5114.32	11972		1699	32.762	5696.17	13334		1699	67.698	28689.7	67156		1699	34.332	3270.63	7656		1699	19.188	827.911	1938
	1700	39.976	7992.5	18709		1700	42.444	6364.28	14898		1700	19.255	452.396	1059		1700	43.355	3759.87	8801		1700	32.465	12523.7	29316		1700	19.972	1228.62	2876
	1701	49.949	19908.4	46602		1701	30.539	991.509	2321		1701	23.293	1731.41	4053		1701	44.21	1983.11	4642		1701	29.299	2090.28	4893		1701	17.687	506.23	1185
	1702	31.489	5004.23	11714		1702	41.041	2138.94	5007		1702	25.073	1917.23	4488		1702	49.496	2516.27	5890		1702	51.081	18592.1	43521		1702	23.712	11396	26676
	1703	34.624	5073.44	11876		1703	37.444	3567.04	8350		1703	18.612	389.599	912		1703	49.774	13438.7	31457		1703	27.346	607.476	1422		1703	16.803	545.533	1277
	1704	40.273	5161.44	12082		1704	32.108	2276.92	5330		1704	22.756	4306.52	10081		1704	72.836	21968	51422		1704	34.458	2443.57	5720		1704	18.064	601.923	1409
	1705	34.73	4391.62	10280		1705	34.766	5079.29	11890		1705	21.245	1297.81	3038		1705	74.046	13127.7	30729		1705	32.927	6006.41	14060		1705	24.012	4123.75	9653
	1706	55.151	11686.1	27355		1706	70.167	21521.8	50380		1706	18.833	627.544	1469		1706	54.46	13308	31151		1706	33.776	5800.5	13578		1706	22.456	1976.22	4626
	1707	30.477	1145.75	2682		1707	32.273	8437.44	19751		1707	21.284	609.175	1426		1707	60.715	9726.71	22768		1707	46.581	12098.7	28321		1707	20.071	3609.83	8450
	1708	44.41	9258.29	21672		1708	33.098	1583.6	3707		1708	29.624	4239.45	9924		1708	40.53	8657.41	20265		1708	67.5	10380.9	24300		1708	16.559	417.373	977
	1709	36.798	5847.95	13689		1709	31.363	1071.82	2509		1709	37.579	10418.8	24389		1709	36.328	1039.83	2434		1709	27.139	1252.12	2931		1709	34.799	13379.4	31319
	1710	59.187	16637.3	38945		1710	41.627	11203.1	26225		1710	22.554	1252.53	2932		1710	65.386	17430.6	40801		1710	25.133	1052.19	2463		1710	24.036	6571.6	15383
	1711	40.424	13003.6	30439		1711	46.256	21222.4	49679		1711	21.161	560.475	1312		1711	46.261	9407.16	22020		1711	54.845	5459.17	12779		1711	21.7	3124.1	7313
	1712	33.656	4385.21	10265		1712	43.488	8192.66	19178		1712	23.441	3114.22	7290		1712	44.053	4272.1	10000		1712	26.827	859.523	2012		1712	18.756	721.111	1688
	1713	43.9	17872.8	41837		1713	67.832	8113.63	18993		1713	22.676	3109.53	7279		1713	80.407	23221	54355		1713	25.984	699.324	1637		1713	21.561	6106.81	14295
	1714	34.643	3270.65	7656		1714	36.658	4447.48	10411		1714	24.868	1370.43	3208		1714	67.177	10532.4	24654		1714	29.645	1962.98	4595		1714	20.567	2697.33	6314
	1715	38.026	11273.8	26390		1715	40.674	20225.3	47345		1715	35.004	8328.95	19497		1715	87.007	31037.2	72651		1715	23.657	677.109	1585		1715	16.628	1029.98	2411
	1716	30.855	1634.47	3826		1716	30.894	1491.32	3491		1716	37.84	10895.1	25504		1716	55.061	17006.8	39809		1716	33.571	5378	12589		1716	18.491	1382.41	3236
	1717	41.888	14190.3	33217		1717	32.925	7904.73	18504		1717	31.858	9172.65	21472		1717	48.299	15186.5	35548		1717	62.124	9660.24	22613		1717	25.893	6006.41	14060
	1718	40.849	9911.91	23202		1718	50.591	6548.4	15329		1718	21.809	633.525	1483		1718	93.508	21092.2	49372		1718	30.664	1519.55	3557		1718	17.238	463.938	1086
	1719	36.422	8853.31	20724		1719	36.804	14260	33381		1719	26.341	3724.68	8719		1719	46.12	6088.17	14251		1719	25.829	1423.42	3332		1719	18.662	2407.69	5636
	1720	36.188	4189.56	9807		1720	39.231	3703.74	8670		1720	33.492	6223.75	14569		1720	76.515	16115.2	37722		1720	23.99	1065.86	2495		1720	31.82	15034.4	35193
	1721	56.359	20874.3	48863		1721	39.779	9465.26	22157		1721	22.685	1046.62	2450		1721	41.271	2732.86	6397		1721	25.873	784.763	1837		1721	26.084	2529.44	5921
	1722	33.913	5476.28	12819		1722	36.245	1579.32	3697		1722	26.565	2530.68	5924		1722	44.596	2076.67	4861		1722	32.798	7005.63	16399		1722	19.411	2703.31	6328
	1723	26.944	817.235	1913		1723	59.258	20707.2	48473		1723	27.95	2614.84	6121		1723	89.5	41408.6	96928		1723	23.81	1393.52	3262		1723	15.642	541.261	1267
	1724	65.557	19156.1	44841		1724	43.478	5980.66	14000		1724	25.787	1189.73	2785		1724	54.376	4762.11	11147		1724	59.644	10727	25110		1724	16.167	372.944	873
	1725	42.09	13018.1	30473		1725	41.922	6662.03	15595		1725	26.735	3711.87	8689		1725	76.419	35258.9	82533		1725	42.15	8408.97	19684		1725	29.071	6284.09	14710
	1726	49.928	11795	27610		1726	34.755	786.885	1842		1726	27.299	4093.35	9582		1726	41.439	1168.42	2735		1726	23.195	2893.41	6773		1726	17.754	523.318	1225
	1727	34.539	8513.68	19929		1727	38.535	4214.23	9865		1727	31.212	7373.32	17260		1727	62.98	12188.3	28530		1727	26.301	932.574	2183		1727	19.534	1468.71	3438
	1728	38.382	7821.19	18308		1728	35.59	2189.35	5125		1728	26.992	4116.42	9636		1728	84.245	21270.4	49789		1728	23.107	740.335	1733		1728	25.194	10009.3	23430
	1729	32.134	2361.14	5527		1729	40.157	7119.13	16665		1729	21.215	715.973	1676		1729	54.137	2705.95	6334		1729	24.674	969.74	2270		1729	23.17	9512.01	22266
	1730	70.986	22046.5	51607		1730	32.639	2007.8	4700		1730	21.641	721.099	1688		1730	36.438	1883.57	4409		1730	24.622	862.513	2019		1730	30.384	10721.4	25097
	1731	44.525	12249.5	28674		1731	34.159	1006.89	2357		1731	20.423	907.355	2124		1731	80.969	19855	46476		1731	41.521	5410.04	12664		1731	25.909	2910.93	6814
	1732	28.61	1882.25	4406		1732	36.614	3972.87	9300		1732	26.76	3623.86	8483		1732	80.692	12203.2	28565		1732	23.551	1790.82	4192		1732	18.305	641.225	1501
	1733	31.234	853.974	1999		1733	42.39	19194.9	44933		1733	28.111	3026.22	7084		1733	57.369	8627.08	20194		1733	35.981	3289.43	7700		1733	17.952	1434.11	3357
	1734	42.036	7901.5	18496		1734	31.686	690.34	1616		1734	20.523	1122.23	2627		1734	91.775	41638	97465		1734	60.455	10278.8	24061		1734	16.773	1074.83	2516
	1735	37.709	6202.1	14518		1735	35.101	3553.8	8319		1735	31.213	8440.45	19758		1735	76.47	10486.7	24547		1735	38.231	16381.3	38346		1735	21.066	2996.8	7015
	1736	44.221	14036.1	32856		1736	38.243	2957.01	6922		1736	21.798	828.751	1940		1736	37.273	2563.69	6001		1736	53.957	6915.06	16187		1736	22.291	4380.49	10254
	1737	38.275	4758.16	11138		1737	38.736	6519.78	15262		1737	21.141	894.112	2093		1737	81.19	10752.4	25169		1737	22.36	1671.63	3913		1737	18.577	619.011	1449
	1738	34.645	6971.06	16318		1738	29.597	910.343	2131		1738	22.534	558.339	1307		1738	58.491	10070.2	23572		1738	37.429	4621.01	10817		1738	17.483	649.769	1521
	1739	63.052	15676.6	36696		1739	39.399	7809.47	18281		1739	27.26	1700.22	3980		1739	59.885	7572.72	17726		1739	41.09	4686.79	10971		1739	20.734	2559.78	5992
	1740	48.217	10896.6	25507		1740	29.235	849.254	1988		1740	27.032	6108.84	14300		1740	48.21	4510.48	10558		1740	22.157	965.468	2260		1740	34.518	10705.6	25060
	1741	32	1380.71	3232		1741	30.291	1022.27	2393		1741	25.1	3538.43	8283		1741	82.833	31317.5	73307		1741	35.667	17415.6	40767		1741	16.662	462.656	1083
	1742	32.301	1421.3	3327		1742	94.688	11164.2	26134		1742	21.215	589.097	1379		1742	59.686	28303.5	66252		1742	43.171	16967	39717		1742	22.995	6061.1	14188
	1743	31.904	1553.73	3637		1743	39.632	2302.56	5390		1743	27.549	7496.78	17549		1743	37.143	3221.16	7540		1743	65	9774.3	22880		1743	18.353	533.144	1248
	1744	29.474	717.697	1680		1744	33.366	11987.4	28061		1744	25.864	1546.86	3621		1744	42.758	1808.38	4233		1744	39.779	3228.76	7558		1744	18.081	1328.59	3110
	1745	30.759	2076.2	4860		1745	30.779	1840.76	4309		1745	29.955	10045.4	23515		1745	46.345	3900.43	9130		1745	24.4	625.418	1464		1745	29.577	14189.4	33215
	1746	34.759	1603.71	3754		1746	31.825	1631.44	3819		1746	20.72	442.57	1036		1746	62.028	8665.1	20283		1746	29.193	2332.08	5459		1746	24.781	5134.5	12019
	1747	31.69	1137.21	2662		1747	30.308	1178.19	2758		1747	25.547	6264.34	14664		1747	53.931	11404.8	26696		1747	55.881	11864.6	27773		1747	18.576	1142.76	2675
	1748	28.079	1067.57	2499		1748	37.409	6759.86	15824		1748	22.108	963.317	2255		1748	44.024	6356.88	14880		1748	48.34	12741.6	29826		1748	29.891	13446.1	31475
	1749	52.579	17834.8	41748		1749	28.712	809.526	1895		1749	27.977	4206.98	9848		1749	52.565	5524.25	12931		1749	21.389	493.414	1155		1749	22.063	1498.61	3508
	1750	59.589	17895.9	41891		1750	33.281	3796.01	8886		1750	24.711	2776.32	6499		1750	54.32	5360.63	12548		1750	34.27	4128.44	9664		1750	18.97	1369.6	3206
	1751	29.838	1733.58	4058		1751	39.96	6913.65	16184		1751	28.598	1490.47	3489		1751	48.462	5693.43	13327		1751	30.082	5178.93	12123		1751	17.89	1803.63	4222
	1752	40.185	5390.42	12618		1752	34.333	2112.03	4944		1752	20.645	670.263	1569		1752	79.939	23564	55158		1752	21.291	500.249	1171		1752	25.657	7420.44	17370
	1753	42.34	4847.44	11347		1753	32.801	2115.87	4953		1753	31.552	3396.6	7951		1753	44.545	4395.99	10290		1753	23.75	527.59	1235		1753	20.778	7544.76	17661
	1754	30.149	605.343	1417		1754	35.36	9440.91	22100		1754	29.384	10130	23713		1754	45.547	2276.6	5329		1754	21.635	480.598	1125		1754	25.91	3929.37	9198
	1755	32.15	3749.54	8777		1755	34.897	5515.88	12912		1755	23.23	734.342	1719		1755	37.923	2316.76	5423		1755	37.128	12165.3	28477		1755	19.278	741.19	1735
	1756	34.384	3407.78	7977		1756	33.702	1497.3	3505		1756	22.857	478.454	1120		1756	46.745	8287.44	19399		1756	43.819	10146	23750		1756	26.469	4002.85	9370
	1757	39.631	5925.7	13871		1757	45.863	11128.3	26050		1757	22.451	489.134	1145		1757	76.774	15841.8	37082		1757	34.385	11457.5	26820		1757	18.526	1052.62	2464
	1758	29.439	830.051	1943		1758	39.685	3611.04	8453		1758	21.232	507.931	1189		1758	37.5	929.181	2175		1758	29.895	2669.14	6248		1758	19.062	2361.55	5528
	1759	28.175	758.281	1775		1759	33.885	2518.71	5896		1759	23.192	1030.39	2412		1759	64.754	18313.2	42867		1759	28	777.501	1820		1759	25.366	8279.11	19380
	1760	45.578	8021.97	18778		1760	34.857	4050.19	9481		1760	19.803	516.047	1208		1760	46.622	7946.96	18602		1760	23.517	1185.47	2775		1760	18.132	1115.42	2611
	1761	45.605	17320	40543		1761	33.394	1412.29	3306		1761	19.085	383.191	897		1761	45.733	3731.68	8735		1761	40.824	4272.84	10002		1761	29.256	8748.6	20479
	1762	51.16	21659.1	50700		1762	31.365	2425.16	5677		1762	38.552	8794.59	20587		1762	53.087	5488.36	12847		1762	36.675	4825.63	11296		1762	17.878	374.226	876
	1763	47.164	11947.9	27968		1763	36.107	5028.46	11771		1763	24.535	901.374	2110		1763	81.686	14691.7	34390		1763	28.527	3375.72	7902		1763	31.918	12121.8	28375
	1764	49.842	9049.39	21183		1764	30.201	2115.87	4953		1764	31.547	8005.14	18739		1764	64.256	13396	31357		1764	35.686	7469.99	17486		1764	18.703	1374.3	3217
	1765	37.343	2791.76	6535		1765	41.34	18278.2	42787		1765	22.265	1074.81	2516		1765	48.754	7019.06	16430		1765	36.019	2369.67	5547		1765	21.786	1610.11	3769
	1766	40.394	4555.67	10664		1766	49.729	11747.7	27500		1766	24.692	5368.94	12568		1766	74.138	13049.1	30545		1766	62.403	13302.5	31139		1766	32.322	15630.8	36589
	1767	31.675	3166.41	7412		1767	31.824	924.44	2164		1767	31.371	3578.16	8376		1767	43.432	9481.5	22194		1767	24.429	1241.87	2907		1767	24.663	5246.85	12282
	1768	47.799	12925.8	30257		1768	60.485	9379.39	21956		1768	24.38	1947.57	4559		1768	42.111	3580.02	8380		1768	34.32	2521.75	5903		1768	26.874	8621.72	20182
	1769	38.968	3129.67	7326		1769	35.129	7203.28	16862		1769	28.041	2934.8	6870		1769	92.816	19627.7	45944		1769	36.44	2724.24	6377		1769	25.26	3733.72	8740
	1770	34.38	6800.18	15918		1770	36.765	5151.49	12059		1770	26.208	3605.07	8439		1770	55.268	2904.17	6798		1770	30.882	7401.21	17325		1770	17.787	1139.77	2668
	1771	47.135	13531.6	31675		1771	29.865	663.427	1553		1771	46.48	16480.2	38578		1771	98.034	23579	55193		1771	48.491	12015	28125		1771	22.098	2879.32	6740
	1772	39.208	7805.38	18271		1772	43.731	15953.9	37346		1772	25.143	2620.82	6135		1772	45.847	3075.06	7198		1772	40.368	8863.94	20749		1772	25.449	9610.69	22497
	1773	39.623	7549.49	17672		1773	45.38	12348.8	28907		1773	28.439	6536.03	15300		1773	38.958	798.882	1870		1773	48.479	24044.4	56284		1773	16.132	523.746	1226
	1774	40.739	12757.1	29862		1774	34.458	1059.86	2481		1774	36.254	5482.57	12834		1774	46.237	1501.21	3514		1774	23.053	561.339	1314		1774	23.302	5773.59	13515
	1775	49.997	14438.5	33798		1775	30.108	1672.02	3914		1775	32.745	8337.07	19516		1775	87.228	17514.3	40997		1775	33.739	3041.22	7119		1775	21.445	4717.98	11044
	1776	56.365	15916.2	37257		1776	31.06	2441.39	5715		1776	26.635	3618.31	8470		1776	67.133	16175.4	37863		1776	31.994	2473.91	5791		1776	23.112	2478.18	5801
	1777	47.427	16938.1	39649		1777	31.366	1500.72	3513		1777	23.309	935.976	2191		1777	90.685	38315.2	89687		1777	41.911	11834.7	27703		1777	20.074	1843.79	4316
	1778	38.901	5533.96	12954		1778	36.106	5676.08	13287		1778	21.549	469.483	1099		1778	35.381	952.251	2229		1778	36.833	3209.97	7514		1778	21.329	2551.23	5972
	1779	32.705	3884.11	9092		1779	39.567	2028.3	4748		1779	31.277	2698.99	6318		1779	64.534	14253.4	33364		1779	40.473	3509.86	8216		1779	21.205	2744.75	6425
	1780	32.056	1971.96	4616		1780	47.057	8181.55	19152		1780	21.263	1208.1	2828		1780	47.681	20369.8	47681		1780	33.746	10062.7	23555		1780	27.917	7596.87	17783
	1781	32.32	1725.89	4040		1781	30.321	3186.41	7459		1781	24.158	3199.24	7489		1781	59.288	19908	46600		1781	22.362	1346.96	3153		1781	21.306	2584.98	6051
	1782	38.336	14493.6	33927		1782	28.125	576.707	1350		1782	25.558	2445.67	5725		1782	46.128	6306.05	14761		1782	31.815	9649.98	22589		1782	33.591	8939.99	20927
	1783	37.968	6634	15529		1783	35.848	2113.31	4947		1783	29.895	3154.38	7384		1783	56.881	15114.7	35380		1783	66.3	21242.4	49725		1783	26.502	11061	25892
	1784	40.637	10103.7	23651		1784	34.097	2694.72	6308		1784	19.952	707.429	1656		1784	56.644	3266.87	7647		1784	60.431	15257.4	35715		1784	25.423	7602.43	17796
	1785	37.31	4877.35	11417		1785	58.513	24896.2	58279		1785	22.009	1090.62	2553		1785	60.255	3629.57	8496		1785	51.127	8627.27	20195		1785	16.627	362.264	848
	1786	50.649	24601.6	57588		1786	42.44	20486.8	47957		1786	28.628	3448.72	8073		1786	68.068	10614	24845		1786	25.44	543.396	1272		1786	20.674	1898.9	4445
	1787	37.639	1736.57	4065		1787	41.414	13587.2	31806		1787	34.386	11031.8	25824		1787	53.608	19787.1	46317		1787	34.446	5768.46	13503		1787	22.251	4505.66	10547
	1788	37.161	5016.62	11743		1788	29.384	1995.83	4672		1788	27.736	3507.24	8210		1788	54.017	5376.86	12586		1788	28.916	2347.03	5494		1788	19.415	1078.25	2524
	1789	49.509	13494	31587		1789	37.787	1969.35	4610		1789	22	770.653	1804		1789	39.495	1602.89	3752		1789	29.041	918.049	2149		1789	16.655	391.314	916
	1790	32.188	3368.9	7886		1790	35.361	3972.87	9300		1790	21.694	787.741	1844		1790	55.75	11717.9	27429		1790	22.33	953.934	2233		1790	16.969	1841.23	4310
	1791	32.154	1868.15	4373		1791	37.418	3021.09	7072		1791	22.816	477.6	1118		1791	36.679	2632.47	6162		1791	23.077	768.957	1800		1791	19.608	3074.12	7196
	1792	53.005	10031.1	23481		1792	45.299	11726.8	27451		1792	24.685	769.799	1802		1792	42.927	1008.64	2361		1792	30.929	8191.96	19176		1792	18.597	611.749	1432
	1793	41.934	3797.81	8890		1793	34.228	3275.27	7667		1793	29.132	2551.19	5972		1793	56.828	4928.29	11536		1793	24.452	647.633	1516		1793	18.009	892.418	2089
	1794	45.773	8193.28	19179		1794	39.051	6823.08	15972		1794	29.332	5212.59	12202		1794	46.051	2714.92	6355		1794	48.039	11595	27142		1794	20.043	2816.95	6594
	1795	48.163	9608.6	22492		1795	30.255	659.155	1543		1795	28.045	4289	10040		1795	52.019	2311.2	5410		1795	25.985	1454.18	3404		1795	21.424	4640.23	10862
	1796	28.857	1208.12	2828		1796	31.138	3658.03	8563		1796	27.907	1669.04	3907		1796	65.477	20951.2	49042		1796	48.323	20870.8	48855		1796	20.654	5373.31	12578
	1797	46.848	4603.09	10775		1797	39.337	11527.7	26985		1797	32.159	9575.5	22415		1797	64.28	22353.3	52324		1797	26.636	876.184	2051		1797	19.901	2839.59	6647
	1798	40.508	10088.8	23616		1798	30.843	671.97	1573		1798	24.369	4007.91	9382		1798	68.849	25677.4	60105		1798	27.571	577.145	1351		1798	20.154	671.556	1572
	1799	42.564	10873.5	25453		1799	35.688	4543.17	10635		1799	39.209	6482.2	15174		1799	56.847	11147.2	26093		1799	53.868	10263.4	24025		1799	15.686	469.064	1098
	1800	36.164	5376.32	12585		1800	39.408	3754.15	8788		1800	19.823	956.909	2240		1800	53.806	12573.6	29432		1800	31.101	10868.4	25441		1800	25.376	4412.11	10328
	1801	34.598	3310.8	7750		1801	30.929	739.894	1732		1801	23.672	1294.39	3030		1801	37.247	1288.89	3017		1801	26.993	3528.66	8260		1801	18.42	393.45	921
	1802	51.062	11299.5	26450		1802	44.632	14757.3	34545		1802	18.529	538.261	1260		1802	35.755	1619.12	3790		1802	23.44	1001.35	2344		1802	24.619	6562.63	15362
	1803	29.508	768.961	1800		1803	39.417	8806.53	20615		1803	37.691	13074.2	30605		1803	62.553	22901.9	53608		1803	24.717	1340.98	3139		1803	28.774	10263.9	24026
	1804	41.2	10560.4	24720		1804	32.902	3879.32	9081		1804	26.464	6726.56	15746		1804	52.028	7890.57	18470		1804	22.956	1117.98	2617		1804	18.448	457.103	1070
	1805	54.921	26137	61182		1805	54.041	9557.53	22373		1805	30.435	4420.58	10348		1805	59.526	16631.3	38930		1805	27.034	1004.77	2352		1805	24.664	11663.8	27303
	1806	47.249	12978.8	30381		1806	28.404	630.96	1477		1806	27.506	2949.33	6904		1806	60.639	5388.4	12613		1806	23.234	635.244	1487		1806	27.322	5287.44	12377
	1807	35.368	9820.92	22989		1807	31.202	2172.69	5086		1807	19.892	705.293	1651		1807	61.483	10664	24962		1807	26.28	2121.89	4967		1807	16.494	613.03	1435
	1808	33.17	4987.99	11676		1808	31.914	1104.29	2585		1808	19.481	898.811	2104		1808	78.586	9971.08	23340		1808	42.888	4085.72	9564		1808	19.538	1101.74	2579
	1809	42.371	7222.25	16906		1809	30.351	739.039	1730		1809	18.756	689.06	1613		1809	41.706	908.675	2127		1809	32.92	14822.9	34698		1809	18.633	1170.1	2739
	1810	28.643	685.23	1604		1810	51.859	9924.91	23233		1810	25.922	2137.24	5003		1810	35.78	901.84	2111		1810	33.818	11268.6	26378		1810	42.074	20939.6	49016
	1811	39.923	5781.73	13534		1811	33.333	2734.02	6400		1811	20.241	466.92	1093		1811	54.727	5400.79	12642		1811	32.524	4557.35	10668		1811	23.207	5611.26	13135
	1812	36.108	3131.38	7330		1812	31.517	1615.63	3782		1812	21.346	948.365	2220		1812	48.885	10003.5	23416		1812	29.246	2536.28	5937		1812	27.049	5696.69	13335
	1813	53.806	11355	26580		1813	43.515	5632.51	13185		1813	26.547	725.798	1699		1813	49.458	3549.69	8309		1813	22.854	468.637	1097		1813	18.63	732.219	1714
	1814	33.07	1003.07	2348		1814	28.947	1409.73	3300		1814	22.021	912.481	2136		1814	41.784	2731.15	6393		1814	26.731	2203.92	5159		1814	17.724	439.16	1028
	1815	36.797	11915.5	27892		1815	40.98	10468.7	24506		1815	21.738	742.886	1739		1815	45.253	1449.95	3394		1815	29.297	1389.25	3252		1815	33.367	10419.8	24391
	1816	31.879	4630.43	10839		1816	33.033	2540.07	5946		1816	28.293	1692.11	3961		1816	51.653	9797.63	22934		1816	23.08	492.987	1154		1816	15.717	402.848	943
	1817	31.079	1181.64	2766		1817	28.815	664.708	1556		1817	18.841	507.076	1187		1817	89.711	25984.6	60824		1817	28.277	1135.49	2658		1817	21.314	1447.78	3389
	1818	41.775	7067.18	16543		1818	29.816	1872.38	4383		1818	24.868	4589.32	10743		1818	37.078	2027.54	4746		1818	45.344	10770.1	25211		1818	29.486	8275.69	19372
	1819	29.027	917.627	2148		1819	29.861	1007.74	2359		1819	21.358	1122.23	2627		1819	38.327	802.3	1878		1819	41.032	11533.9	26999		1819	19.033	1471.7	3445
	1820	35.851	1439.67	3370		1820	28.021	574.571	1345		1820	21.9	467.775	1095		1820	88.483	18635.7	43622		1820	55.966	9946.03	23282		1820	26.907	7575.09	17732
	1821	43.455	15222.4	35633		1821	32.89	6491.16	15195		1821	23.989	963.317	2255		1821	48.198	5106.44	11953		1821	22.878	879.601	2059		1821	16.833	388.324	909
	1822	32.316	3189.05	7465		1822	34.417	1690.82	3958		1822	26.875	6624.46	15507		1822	47.028	2189.88	5126		1822	33.715	3888.79	9103		1822	20.252	1271.77	2977
	1823	38.317	8250.1	19312		1823	33.805	2223.95	5206		1823	25.348	2241.47	5247		1823	58.076	12132.3	28399		1823	32.161	7075.69	16563		1823	16.794	487.861	1142
	1824	49.48	11668.1	27313		1824	29.19	985.101	2306		1824	38.692	4875.96	11414		1824	100.474	25239.1	59079		1824	47.226	6597.22	15443		1824	16.163	890.709	2085
	1825	53.447	8836.22	20684		1825	29.14	709.563	1661		1825	29.747	5083.15	11899		1825	55.414	9090.6	21279		1825	27.156	6380.64	14936		1825	26.904	6803.99	15927
	1826	28.455	802.283	1878		1826	33.517	14933.7	34958		1826	29.983	10502.9	24586		1826	45.432	1843.84	4316		1826	20.964	501.531	1174		1826	17.875	4841.44	11333
	1827	30.463	2980.15	6976		1827	46.758	5113.47	11970		1827	28.369	3090.3	7234		1827	37.224	779.231	1824		1827	45.292	12983	30391		1827	21.737	3983.63	9325
	1828	58.648	26156.6	61228		1828	32.883	1798.04	4209		1828	22.311	981.686	2298		1828	48.875	9834.37	23020		1828	26.255	4138.7	9688		1828	21.689	1223.07	2863
	1829	45.267	18854.5	44135		1829	45.626	9862.54	23087		1829	19.872	398.997	934		1829	76.599	6282.98	14707		1829	26.53	3740.12	8755		1829	24.571	4629.12	10836
	1830	40.19	2884.46	6752		1830	36.839	2439.26	5710		1830	24.539	2274.79	5325		1830	49.188	5799.8	13576		1830	32.506	14330.8	33546		1830	18.322	2042.86	4782
	1831	27.843	832.614	1949		1831	30.477	846.264	1981		1831	31.736	7334.45	17169		1831	43.64	1398.26	3273		1831	31.121	8375.65	19606		1831	15.868	359.274	841
	1832	40.738	15750	36868		1832	29.063	980.829	2296		1832	26.207	4052.76	9487		1832	68.971	18415.7	43107		1832	25.34	7382.84	17282		1832	32.25	9368.47	21930
	1833	43.434	5603.59	13117		1833	33.716	1368.29	3203		1833	28.823	6107.13	14296		1833	44.708	6742.23	15782		1833	37.103	8289.78	19405		1833	19.09	4281.39	10022
	1834	31.586	1727.17	4043		1834	29.727	1117.53	2616		1834	18.989	730.07	1709		1834	81.857	22940.3	53698		1834	41.315	17349.8	40613		1834	17.723	355.857	833
	1835	37.5	4005.01	9375		1835	38.977	3563.2	8341		1835	30.535	3926.32	9191		1835	36.717	1443.12	3378		1835	32.807	6769.39	15846		1835	27.759	9925.53	23234
	1836	49.253	7153.9	16746		1836	37.447	17196.5	40255		1836	39.151	12259.5	28698		1836	77.571	28665.4	67099		1836	21.019	475.899	1114		1836	29.584	7317.49	17129
	1837	39.137	13743.5	32171		1837	46.425	10511	24605		1837	28.144	2669.09	6248		1837	55.065	7221.98	16905		1837	26.605	1898.04	4443		1837	27.696	10589.4	24788
	1838	34.875	4752.61	11125		1838	29.923	997.062	2334		1838	32.229	1803.6	4222		1838	50.726	2687.15	6290		1838	33.767	12449	29141		1838	18.424	779.21	1824
	1839	45.782	19030.1	44546		1839	33.649	1394.35	3264		1839	35.556	5847.82	13689		1839	51.835	5779.72	13529		1839	34.976	15912.7	37249		1839	18.172	721.966	1690
	1840	52.979	24601.6	57588		1840	30.064	1207.24	2826		1840	27.315	1038.5	2431		1840	49.381	5210.68	12197		1840	34	2207.76	5168		1840	26.064	5945.75	13918
	1841	41.138	7521.72	17607		1841	33.379	1654.08	3872		1841	19.606	1105.57	2588		1841	41.006	3100.69	7258		1841	21.986	666.857	1561		1841	28.083	9537.64	22326
	1842	29.902	1558.43	3648		1842	31.351	1526.78	3574		1842	33.577	14917.5	34920		1842	40.51	882.616	2066		1842	23.449	981.702	2298		1842	15.961	518.192	1213
	1843	43.472	6332.82	14824		1843	31.615	1647.67	3857		1843	21.748	2434.14	5698		1843	101.86	17449.8	40846		1843	31.873	2573.44	6024		1843	16.57	559.203	1309
	1844	35.897	3711.09	8687		1844	31.551	1711.75	4007		1844	22.62	1372.14	3212		1844	79.315	9690.83	22684		1844	26.101	880.883	2062		1844	18.822	1624.21	3802
	1845	43.81	8758.89	20503		1845	28.86	702.728	1645		1845	33.645	8753.15	20490		1845	38.822	1210.71	2834		1845	33.708	6407.98	15000		1845	23.173	6018.8	14089
	1846	27.788	1175.23	2751		1846	43.524	17979.6	42088		1846	26.206	1141.88	2673		1846	62.302	7399.27	17320		1846	21.278	490.851	1149		1846	20.111	2938.27	6878
	1847	45.808	14305.2	33486		1847	40.823	16270.8	38088		1847	25.674	2555.46	5982		1847	75.233	25937.2	60713		1847	25	1313.63	3075		1847	17.882	519.474	1216
	1848	47.857	5008.93	11725		1848	29.226	661.718	1549		1848	28.321	1282.43	3002		1848	81.491	32307.3	75624		1848	30.488	3151.87	7378		1848	22.112	3381.7	7916
	1849	33.049	2033.05	4759		1849	36.583	2250.44	5268		1849	33.326	5979.4	13997		1849	72.673	14623	34229		1849	27.924	2350.02	5501		1849	16.706	606.622	1420
	1850	52.181	11569.4	27082		1850	31.447	1020.99	2390		1850	33.124	9480.66	22193		1850	67.648	27541.8	64469		1850	46.156	12165.8	28478		1850	16.389	1169.24	2737
	1851	29.039	632.684	1481		1851	29.029	1289.69	3019		1851	21	421.638	987		1851	77.619	37172	87011		1851	40.042	19860	46489		1851	21.976	3116.84	7296
	1852	53.447	7922.86	18546		1852	49.034	7310.51	17113		1852	24.851	4341.97	10164		1852	81.123	16947	39669		1852	27.558	2130.86	4988		1852	22.645	1634.89	3827
	1853	34.212	4676.99	10948		1853	37.555	6385.21	14947		1853	24.448	699.739	1638		1853	42.898	1081.27	2531		1853	31.547	1280.31	2997		1853	16.735	972.304	2276
	1854	36.139	3550.89	8312		1854	31.283	2031.29	4755		1854	21.797	549.368	1286		1854	39.067	1502.07	3516		1854	33.459	13621.6	31886		1854	28.119	7399.51	17321
	1855	36.042	2540.56	5947		1855	37.466	7218.23	16897		1855	31.32	4428.69	10367		1855	56.555	11283	26411		1855	21.059	917.622	2148		1855	17.883	588.253	1377
	1856	34.459	3812.76	8925		1856	34.294	1845.89	4321		1856	28.937	3931.01	9202		1856	76.146	17338.7	40586		1856	49.284	20169.7	47214		1856	21.739	817.231	1913
	1857	55.544	23301.2	54544		1857	31.623	715.971	1676		1857	29.952	1599.4	3744		1857	77.18	31653.3	74093		1857	34.86	11586	27121		1857	27.239	4480.03	10487
	1858	39.997	11413.9	26718		1858	31.202	2439.26	5710		1858	25.091	1532.76	3588		1858	58.336	12685.1	29693		1858	44.424	5275.9	12350		1858	25.419	5027.7	11769
	1859	34.378	5008.07	11723		1859	54.524	10271.8	24045		1859	23.785	1229.46	2878		1859	36.255	727.966	1704		1859	47.063	13731.9	32144		1859	26.361	7274.77	17029
	1860	35.198	5999.6	14044		1860	32.658	1102.15	2580		1860	39.211	11524.3	26977		1860	51.354	1798.98	4211		1860	26.545	1270.06	2973		1860	26.762	9797.8	22935
	1861	43.934	10885.9	25482		1861	31.897	926.576	2169		1861	34.452	10228.7	23944		1861	60.763	21390	50069		1861	29.58	6191.81	14494		1861	21.965	1876.68	4393
	1862	48.228	16379.3	38341		1862	30.021	615.581	1441		1862	26.845	2889.95	6765		1862	89.85	21495.5	50316		1862	28.312	580.563	1359		1862	23.57	3816.17	8933
	1863	29.804	3437.68	8047		1863	42.079	9598.97	22470		1863	34.36	8190.54	19173		1863	46.96	5055.6	11834		1863	33.206	6695.48	15673		1863	17.106	825.775	1933
	1864	51.874	14382.1	33666		1864	36.939	9815.12	22976		1864	46.294	19400.5	45414		1864	47.832	2309.07	5405		1864	28.993	1808.33	4233		1864	23.132	5247.28	12283
	1865	71.546	25001.9	58525		1865	37.415	9158.53	21439		1865	28.189	3829.34	8964		1865	76.913	21061.9	49301		1865	27.53	2928.45	6855		1865	29.905	9415.46	22040
	1866	29.53	2333.8	5463		1866	45.244	18265	42756		1866	26.933	5637.65	13197		1866	97.791	18549	43419		1866	27.443	820.648	1921		1866	26.578	4007.98	9382
	1867	33.843	2298.77	5381		1867	32.469	1567.36	3669		1867	41.401	11018.5	25793		1867	49.169	10082.6	23601		1867	22.163	463.937	1086		1867	29.614	8843.01	20700
	1868	38.824	5373.76	12579		1868	34.438	4030.97	9436		1868	31.231	6577.47	15397		1868	65.41	30850.1	72213		1868	28.773	921.894	2158		1868	17.252	994.946	2329
	1869	35.719	1358.07	3179		1869	44.775	19414.5	45447		1869	32.644	8701.89	20370		1869	57	4115.31	9633		1869	37.57	9710.22	22730		1869	21.266	4269.85	9995
	1870	33.377	3707.25	8678		1870	30.018	705.291	1651		1870	29.945	10195.4	23866		1870	43.391	1705.42	3992		1870	34.353	5077.68	11886		1870	22.137	5191.75	12153
	1871	42.201	4831.64	11310		1871	37.658	4279.17	10017		1871	24.419	3035.62	7106		1871	80.678	17543.4	41065		1871	26.187	2394.02	5604		1871	28.384	13144	30768
	1872	40.972	14195	33228		1872	41.347	7224.22	16911		1872	22.464	537.407	1258		1872	92.045	24655.1	57712		1872	30.77	3720.04	8708		1872	21.46	2310.29	5408
	1873	36.822	9737.18	22793		1873	34.574	694.184	1625		1873	22.198	768.09	1798		1873	53.439	7077.16	16566		1873	27.49	5296.4	12398		1873	23.569	5255.83	12303
	1874	39.439	7901.93	18497		1874	36.015	4230.89	9904		1874	28.576	7653.99	17917		1874	43.803	2283.01	5344		1874	35.177	5349.81	12523		1874	25.75	6853.12	16042
	1875	31.075	2655.05	6215		1875	52.564	11901.1	27859		1875	32.197	1815.56	4250		1875	55.993	6913.11	16182		1875	33.747	8505.95	19911		1875	36.781	11266.1	26372
	1876	44.871	12498.2	29256		1876	54.906	10930.1	25586		1876	23.943	715.973	1676		1876	61.53	10120.2	23689		1876	29.124	2202.21	5155		1876	27.516	8980.57	21022
	1877	31.633	1986.48	4650		1877	37.062	5620.54	13157		1877	35.14	9787.38	22911		1877	53.674	2958	6924		1877	22.691	785.191	1838		1877	17.146	754.433	1766
	1878	49.517	9582.54	22431		1878	35.644	3334.65	7806		1878	23.402	869.762	2036		1878	52.561	14842.6	34743		1878	22.38	2390.18	5595		1878	26.788	11672.8	27324
	1879	35.061	4388.63	10273		1879	35.958	3655.89	8558		1879	25.819	1830.94	4286		1879	85.554	10818.7	25324		1879	31.12	5982.49	14004		1879	18.849	1916.41	4486
	1880	65.862	15700	36751		1880	31.406	1287.98	3015		1880	37.079	9995	23397		1880	51.547	2092.05	4897		1880	32.076	1986.9	4651		1880	15.875	488.288	1143
	1881	33.834	2095.85	4906		1881	32.65	1394.78	3265		1881	30.535	8870.2	20764		1881	43.777	4619.42	10813		1881	44.712	8939.13	20925		1881	25.931	4508.65	10554
	1882	29.592	897.548	2101		1882	33.183	1701.07	3982		1882	30.125	8982.55	21027		1882	47.748	2590.6	6064		1882	22.306	933.856	2186		1882	21.234	2168.03	5075
	1883	45.637	5907.33	13828		1883	32.952	1182.46	2768		1883	19.763	785.178	1838		1883	45.816	6498.29	15211		1883	33.491	2303.45	5392		1883	18.304	437.879	1025
	1884	51.945	11761.3	27531		1884	31.887	3609.76	8450		1884	33.762	6057.57	14180		1884	86.149	29737.2	69608		1884	40.461	4234.82	9913		1884	19.081	1809.61	4236
	1885	58.15	23127.8	54138		1885	31.596	634.378	1485		1885	22	921.025	2156		1885	53.324	7380.9	17277		1885	23.926	1512.71	3541		1885	17.685	2183.41	5111
	1886	47.503	10897.5	25509		1886	29.317	751.428	1759		1886	24.717	2840.4	6649		1886	79.742	26231.1	61401		1886	34.8	1635.32	3828		1886	25.435	11995.7	28080
	1887	29	730.94	1711		1887	56.365	22970.9	53772		1887	34.219	8931.72	20908		1887	69.357	17926.2	41961		1887	44.965	6108.51	14299		1887	21.313	4361.27	10209
	1888	34.984	926.598	2169		1888	32.757	979.547	2293		1888	44.992	17009.9	39818		1888	60.727	13698.1	32064		1888	27.132	2723.82	6376		1888	21.267	1735.28	4062
	1889	43.536	13800.3	32304		1889	33.642	1523.36	3566		1889	24.773	1396.92	3270		1889	39.18	836.904	1959		1889	40.803	18999.6	44475		1889	22.945	3734.57	8742
	1890	33.382	12349.9	28909		1890	35.859	2389.7	5594		1890	27.434	3293.22	7709		1890	56.012	22517	52707		1890	41.784	13566.1	31756		1890	27.672	6088.01	14251
	1891	52.577	15655.2	36646		1891	44.956	12156.6	28457		1891	36.075	2450.37	5736		1891	72.59	13769	32230		1891	40.988	12677.1	29675		1891	18.364	949.235	2222
	1892	54.358	12446.9	29136		1892	45.094	14313	33505		1892	29.518	6456.14	15113		1892	96.8	28947.7	67760		1892	37.792	6360.98	14890		1892	23.361	3562.84	8340
	1893	55.385	12469.1	29188		1893	30.904	1372.99	3214		1893	24.794	1334.55	3124		1893	78.9	15168.1	35505		1893	27.686	1206.41	2824		1893	26.668	8874.63	20774
	1894	75.929	1816.46	4252		1894	40.312	12932.8	30274		1894	32.523	10142.4	23742		1894	53.478	4112.32	9626		1894	24	645.924	1512		1894	18.596	413.101	967
	1895	40.695	4850.44	11354		1895	31.073	1274.31	2983		1895	20.306	537.834	1259		1895	68.289	8781.3	20555		1895	23.767	873.193	2044		1895	19.475	1156.43	2707
	1896	35.419	3253.13	7615		1896	34.742	4200.14	9832		1896	29.723	4494.91	10522		1896	51.195	6736.24	15768		1896	27.252	1478.53	3461		1896	23.651	3475.69	8136
	1897	27.786	664.724	1556		1897	35.474	3803.7	8904		1897	29.019	6359.6	14887		1897	54.645	8544.2	20000		1897	38.771	5846.64	13686		1897	29.731	10618	24855
	1898	46.685	14958	35014		1898	28.953	791.584	1853		1898	20.695	521.601	1221		1898	44.769	2065.56	4835		1898	33.62	4351.87	10187		1898	19.384	1681.03	3935
	1899	33.827	5086.68	11907		1899	30.964	727.505	1703		1899	23.503	1757.04	4113		1899	43.57	5974.96	13986		1899	25.632	952.652	2230		1899	16.38	349.876	819
	1900	37.455	8368.43	19589		1900	34.253	8106.36	18976		1900	31.986	2828.43	6621		1900	54.219	4238.78	9922		1900	25.915	1173.51	2747		1900	20.116	592.952	1388
	1901	40.026	13029.6	30500		1901	36.528	11531.6	26994		1901	21.835	848.829	1987		1901	60.379	6938.74	16242		1901	29.72	3262.94	7638		1901	18.973	591.67	1385
	1902	34.373	1732.73	4056		1902	34.076	4585.46	10734		1902	40.189	18095.4	42359		1902	78.256	20527	48049		1902	31.669	11729.6	27457		1902	17.225	588.68	1378
	1903	31.94	2974.6	6963		1903	33.726	5518.02	12917		1903	25.271	917.607	2148		1903	35.193	1247.88	2921		1903	49.874	6093.56	14264		1903	33.968	8532.44	19973
	1904	33.588	4979.02	11655		1904	43.972	17507.1	40982		1904	33.872	4167.25	9755		1904	74.236	20043.4	46917		1904	29.175	710.431	1663		1904	30.816	10926.5	25577
	1905	34.484	6791.21	15897		1905	37.312	3825.49	8955		1905	33.372	9580.19	22426		1905	51.125	7513.34	17587		1905	35.872	6957.35	16286		1905	20.429	2338.91	5475
	1906	57.378	7255.57	16984		1906	35.282	1868.96	4375		1906	19.41	870.616	2038		1906	49.423	2195.86	5140		1906	41.174	9709.36	22728		1906	17.091	1847.21	4324
	1907	51.972	14853.3	34769		1907	35.341	1857	4347		1907	26.955	5112.63	11968		1907	57.434	5373.45	12578		1907	21.714	519.473	1216		1907	18.958	1158.14	2711
	1908	37.166	2778.51	6504		1908	46.963	13501.8	31606		1908	23.398	829.606	1942		1908	53.332	6926.35	16213		1908	23.113	1046.64	2450		1908	19.678	756.569	1771
	1909	46.518	5484.83	12839		1909	32.168	1717.73	4021		1909	26.775	1166.66	2731		1909	34.961	1150.05	2692		1909	25	875.757	2050		1909	24.831	6778.36	15867
	1910	48.771	23231.2	54380		1910	28.3	604.474	1415		1910	22.244	779.197	1824		1910	80.434	27764.8	64991		1910	27.944	2542.68	5952		1910	21.536	9034.4	21148
	1911	38.364	11243.1	26318		1911	36.573	1609.23	3767		1911	24.689	4165.97	9752		1911	46.832	2740.98	6416		1911	44.885	14649.5	34292		1911	17.137	1390.96	3256
	1912	37.289	7837.42	18346		1912	56	19903.7	46592		1912	24.089	1502.43	3517		1912	49.187	4833.02	11313		1912	49.801	12211.9	28586		1912	18.198	1298.26	3039
	1913	50.495	17257.2	40396		1913	29.54	630.96	1477		1913	24.556	1584.03	3708		1913	45.451	4563.03	10681		1913	21.41	557.921	1306		1913	22.189	5118.69	11982
	1914	40.286	4147.69	9709		1914	46.566	11179.6	26170		1914	29.934	1560.1	3652		1914	77.636	6202.23	14518		1914	31.558	5797.08	13570		1914	19.579	2341.9	5482
	1915	40.871	2426.93	5681		1915	30.047	1655.79	3876		1915	28.623	5551.35	12995		1915	46.68	4108.05	9616		1915	26.193	3356.93	7858		1915	26.123	10077.2	23589
	1916	44.27	3574.39	8367		1916	36.453	10589.2	24788		1916	22.4	1626.74	3808		1916	74.428	13958.7	32674		1916	23.23	992.382	2323		1916	17.902	627.128	1468
	1917	28.448	704.881	1650		1917	60.22	13222.8	30953		1917	28.2	5168.16	12098		1917	100.282	43441.3	101686		1917	41.385	8221	19244		1917	20.618	1823.28	4268
	1918	30.589	1176.08	2753		1918	29.661	785.603	1839		1918	34.101	6788.5	15891		1918	40.372	1948.93	4562		1918	44.216	12240.1	28652		1918	17.493	530.581	1242
	1919	37.296	4031.07	9436		1919	38.149	6029.79	14115		1919	22.368	649.758	1521		1919	42.935	5906.18	13825		1919	41.264	16270.7	38087		1919	19.876	1163.26	2723
	1920	36.574	2859.25	6693		1920	32.451	1261.49	2953		1920	32.281	5640.21	13203		1920	51.706	6229.15	14581		1920	28.162	1563.97	3661		1920	17.874	725.383	1698
	1921	36.376	4211.34	9858		1921	38.877	5414.21	12674		1921	34.484	5509.49	12897		1921	76.015	15133.1	35423		1921	20.919	884.728	2071		1921	24.923	7357.22	17222
	1922	34.296	2871.64	6722		1922	53.449	22056.7	51632		1922	34.113	5158.76	12076		1922	45.876	3155.37	7386		1922	35.222	6108.94	14300		1922	17.162	542.542	1270
	1923	62.34	17869.8	41830		1923	30.667	2200.89	5152		1923	35.476	5789.3	13552		1923	39.043	1918.17	4490		1923	30.535	4487.29	10504		1923	19.778	1487.08	3481
	1924	42.065	4672.29	10937		1924	42.139	8676.66	20311		1924	20.922	455.813	1067		1924	72.993	12566.8	29416		1924	31.335	6639.52	15542		1924	17.396	356.711	835
	1925	39.289	3658.97	8565		1925	44.288	10329.9	24181		1925	32.341	3771.67	8829		1925	37.056	1139.8	2668		1925	48.718	17544.6	41069		1925	17.176	542.97	1271
	1926	57.602	18849.4	44123		1926	29.692	1851.87	4335		1926	32.282	1516.96	3551		1926	44.787	3233.55	7569		1926	29.046	2692.63	6303		1926	24.082	4526.6	10596
	1927	33.663	5292.16	12388		1927	37.58	11623	27208		1927	26.607	5376.2	12585		1927	47.418	6543.15	15316		1927	29.843	2995.94	7013		1927	18.634	565.184	1323
	1928	49.267	5745.85	13450		1928	44.036	6245.52	14620		1928	22.825	614.301	1438		1928	51.527	11490.7	26897		1928	21	493.414	1155		1928	15.213	487.434	1141
	1929	41.338	9871.75	23108		1929	30.923	2575.96	6030		1929	21.173	1257.22	2943		1929	41.625	853.565	1998		1929	33.284	5801.35	13580		1929	27.054	12435.8	29110
	1930	27.085	543.826	1273		1930	34.557	2996.74	7015		1930	26.741	7014.06	16419		1930	68.442	29297.6	68579		1930	42.738	20174.4	47225		1930	21.944	4527.88	10599
	1931	30.449	1014.6	2375		1931	42.426	10892.5	25498		1931	104.076	3512.37	8222		1931	40.243	3043.02	7123		1931	30.109	7434.53	17403		1931	21.752	1421.72	3328
	1932	47.081	13194.1	30885		1932	31.505	1386.23	3245		1932	30.142	5717.1	13383		1932	39.371	3582.58	8386		1932	24.939	4400.14	10300		1932	29.64	11674.5	27328
	1933	32.468	2163.77	5065		1933	36.749	2621.67	6137		1933	21.886	981.686	2298		1933	77.312	12715.9	29765		1933	32.748	13346.5	31242		1933	17.48	373.372	874
	1934	49.545	5630.08	13179		1934	30.093	694.184	1625		1934	20.936	420.356	984		1934	82.142	21476.3	50271		1934	34.615	2114.63	4950		1934	26.527	2561.06	5995
	1935	31.557	1186.34	2777		1935	47.228	16180.7	37877		1935	21.667	610.884	1430		1935	50.888	4260.99	9974		1935	26.728	1678.46	3929		1935	20.376	809.542	1895
	1936	31.4	1006.06	2355		1936	37.443	4878.51	11420		1936	37.217	3958.78	9267		1936	59.561	5216.23	12210		1936	25.404	3168.96	7418		1936	19.424	1427.27	3341
	1937	42.173	10611.7	24840		1937	28.863	1257.65	2944		1937	19.426	390.026	913		1937	58.914	10193.2	23860		1937	33.886	3546.6	8302		1937	22.59	5153.3	12063
	1938	36.963	14132.7	33082		1938	44.542	9437.92	22093		1938	18.623	1034.23	2421		1938	77.202	17447.3	40840		1938	21.667	499.822	1170		1938	19.99	1665.22	3898
	1939	44.013	8686.7	20334		1939	36.814	7847.49	18370		1939	20.418	689.06	1613		1939	36.393	2254.39	5277		1939	33.656	7763.9	18174		1939	20.552	2212.46	5179
	1940	39.005	3499.2	8191		1940	47.433	19270.1	45109		1940	27.811	2637.48	6174		1940	44.067	2805.06	6566		1940	28.625	5478.39	12824		1940	25.647	8995.1	21056
	1941	33.423	6782.24	15876		1941	53.055	7819.29	18304		1941	29.596	4324.03	10122		1941	52.141	13097.8	30659		1941	42.618	3149.73	7373		1941	17.638	354.148	829
	1942	39.467	4333.1	10143		1942	45.141	20190.3	47263		1942	34.825	5430.03	12711		1942	64.092	5941.64	13908		1942	25.057	2461.94	5763		1942	24.112	1751.09	4099
	1943	33.385	4150.25	9715		1943	34.582	6884.17	16115		1943	36.715	3685.81	8628		1943	77.64	29055.8	68013		1943	45.707	8454.68	19791		1943	17.639	1733.14	4057
	1944	36.079	3113.44	7288		1944	43.675	8209.32	19217		1944	22.808	1422.55	3330		1944	46.059	7949.52	18608		1944	63.531	12511.8	29288		1944	15.982	382.343	895
	1945	29	706.163	1653		1945	31.313	1110.27	2599		1945	24.943	1683.56	3941		1945	89.409	21733.9	50874		1945	39.911	7126.95	16683		1945	17.053	692.062	1620
	1946	60.283	22456.7	52567		1946	34.435	2162.44	5062		1946	19.413	522.455	1223		1946	62.328	11929	27923		1946	36.779	11187	26187		1946	32.439	15299.3	35813
	1947	30.109	3292.86	7708		1947	34.148	6287.39	14718		1947	25.827	6553.54	15341		1947	37.096	2646.57	6195		1947	28.474	5875.26	13753		1947	18.687	3823.86	8951
	1948	55.12	18508	43324		1948	48.948	21223.7	49682		1948	27.251	2130.4	4987		1948	70.404	11549.6	27035		1948	37.904	5068.28	11864		1948	19.15	1145.32	2681
	1949	38.099	11800.1	27622		1949	48.253	7730.01	18095		1949	20.836	489.561	1146		1949	72.429	18472.6	43240		1949	47.981	7440.51	17417		1949	21.551	2872.48	6724
	1950	40.407	14689.7	34386		1950	45.928	10398.7	24342		1950	25.247	4411.18	10326		1950	37.516	2548.31	5965		1950	34.126	13733.1	32147		1950	19.191	942.828	2207
	1951	41.843	4451	10419		1951	43.094	7658.24	17927		1951	19.904	977.841	2289		1951	40.892	1135.52	2658		1951	24.446	678.818	1589		1951	17.701	582.272	1363
	1952	39.844	3710.66	8686		1952	50.433	14585.6	34143		1952	19.743	590.379	1382		1952	43.066	3642.82	8527		1952	44.375	13288.9	31107		1952	15.838	460.093	1077
	1953	34.314	2008.27	4701		1953	30.274	1228.6	2876		1953	36.882	11627.7	27219		1953	50.116	5909.17	13832		1953	51.17	6689.07	15658		1953	16.208	498.541	1167
	1954	60.763	13991.2	32751		1954	38.493	10030.9	23481		1954	20.737	673.254	1576		1954	62.682	5650.28	13226		1954	43.841	4363.83	10215		1954	16.627	362.264	848
	1955	42.082	20422.3	47805		1955	36.352	8603.19	20139		1955	25.079	2303.42	5392		1955	46.173	4556.62	10666		1955	45.038	3559.42	8332		1955	20.245	3675.62	8604
	1956	27.213	546.39	1279		1956	39.263	12160.4	28466		1956	21.903	1356.76	3176		1956	37.673	3637.26	8514		1956	37.63	14950.2	34996		1956	16.923	1033.82	2420
	1957	27.676	839.449	1965		1957	32.05	3313.29	7756		1957	24.209	3857.54	9030		1957	40.88	1746.43	4088		1957	39.625	4959.77	11610		1957	15.449	514.774	1205
	1958	34.095	3685.03	8626		1958	30.688	1428.95	3345		1958	26.522	6548.84	15330		1958	91.364	33176.7	77659		1958	36.704	5143.04	12039		1958	29.753	7562.7	17703
	1959	36.507	2183.42	5111		1959	31.622	1715.6	4016		1959	20.81	1733.54	4058		1959	87.005	31705.4	74215		1959	66.994	14853.7	34770		1959	18.316	445.995	1044
	1960	35.261	2651.21	6206		1960	35.499	5868.74	13738		1960	19.651	528.863	1238		1960	53.965	18005.6	42147		1960	37.675	5601	13111		1960	24.167	3283.02	7685
	1961	46.091	10632.6	24889		1961	31.305	1270.46	2974		1961	24.152	1021.41	2391		1961	57.486	12377.6	28973		1961	53.474	14117.6	33047		1961	29.081	6012.82	14075
	1962	42.481	7767.36	18182		1962	32.414	5483.41	12836		1962	40.469	9836.94	23027		1962	81.033	12635.6	29577		1962	39.243	5800.5	13578		1962	20.609	2632.4	6162
	1963	27.404	608.761	1425		1963	48.248	17127.8	40094		1963	37.282	13903.8	32547		1963	75.453	15085.6	35312		1963	37.476	14424.8	33766		1963	28.729	4295.48	10055
	1964	33.185	1148.32	2688		1964	38.645	5447.96	12753		1964	33.795	6265.62	14667		1964	63.727	15245.8	35687		1964	34.86	4363.4	10214		1964	19.917	510.502	1195
	1965	31.469	1747.68	4091		1965	31.73	2710.95	6346		1965	23.584	1501.15	3514		1965	77.197	37761.1	88390		1965	40.564	4574.87	10709		1965	26.866	9652.13	22594
	1966	36.515	3119.85	7303		1966	33.954	3756.71	8794		1966	21.814	801.411	1876		1966	106.935	22384.9	52398		1966	24.542	503.24	1178		1966	17.605	1218.37	2852
	1967	27.784	605.343	1417		1967	41.348	11410.7	26711		1967	24.604	3394.89	7947		1967	62.93	22394.8	52421		1967	46.209	7382.84	17282		1967	21.736	492.133	1152
	1968	35.571	10135.8	23726		1968	31.102	1567.79	3670		1968	20.534	1280.72	2998		1968	77.2	13687	32038		1968	45.727	19065.9	44630		1968	18.059	918.05	2149
	1969	35.965	8711.48	20392		1969	35.092	1139.32	2667		1969	60.354	10261.6	24021		1969	38.863	3270.72	7656		1969	34.135	4316.41	10104		1969	22.012	2397.87	5613
	1970	38.393	5806.08	13591		1970	33.258	2145.35	5022		1970	56.906	25233.3	59068		1970	35.667	959.941	2247		1970	56.592	12450.7	29145		1970	17.481	1396.51	3269
	1971	27.969	776.651	1818		1971	49.975	18744.3	43878		1971	24.325	862.499	2019		1971	51.826	5335.85	12490		1971	31.663	3368.03	7884		1971	26.04	12625.9	29555
	1972	34.578	3294.14	7711		1972	50.43	6570.61	15381		1972	23.169	2226.95	5213		1972	66.548	32125.8	75199		1972	20.38	435.315	1019		1972	19.533	3195.87	7481
	1973	63.384	13051.4	30551		1973	44.652	8335.76	19513		1973	26.585	2214.56	5184		1973	59.954	15623.9	36572		1973	25	683.517	1600		1973	21.165	1039.8	2434
	1974	78.042	5501.06	12877		1974	33.475	3460.67	8101		1974	27.373	1379.83	3230		1974	41.469	6572.62	15385		1974	37.062	2279.96	5337		1974	20.883	1748.52	4093
	1975	27.393	2083.03	4876		1975	56.319	21965.7	51419		1975	26.91	5242.07	12271		1975	48.502	8909.89	20856		1975	23.43	790.744	1851		1975	18.642	844.145	1976
	1976	38.383	5689.89	13319		1976	33.5	2633.2	6164		1976	35.064	3535.01	8275		1976	56.008	3182.29	7449		1976	35.601	8623.43	20186		1976	23.6	3226.2	7552
	1977	39.302	4785.07	11201		1977	29.515	857.371	2007		1977	28.167	721.953	1690		1977	59.787	23472.6	54944		1977	63.581	10620.2	24860		1977	28.154	9032.69	21144
	1978	46.104	19577.3	45827		1978	34.279	4305.22	10078		1978	20.732	495.969	1161		1978	37.952	1686.2	3947		1978	36.094	16745.3	39198		1978	31.447	631.4	1478
	1979	32.017	4048.58	9477		1979	43.244	7795.8	18249		1979	32.946	8416.52	19702		1979	78.183	15497.9	36277		1979	35.211	7566.11	17711		1979	26.352	8657.18	20265
	1980	37.812	11630.5	27225		1980	71.208	15240	35675		1980	35.636	13838	32393		1980	58.056	8407.92	19681		1980	32.208	2187.68	5121		1980	19.898	3085.66	7223
	1981	43.437	5474.15	12814		1981	44.5	13687.2	32040		1981	31.725	3347.47	7836		1981	52.008	14641.8	34273		1981	43.616	11105	25995		1981	15.464	455.821	1067
	1982	35.843	3322.77	7778		1982	41.55	8129.43	19030		1982	26.311	3866.51	9051		1982	44.934	1170.98	2741		1982	26.34	528.872	1238		1982	26.286	11431.4	26759
	1983	37.632	10915.8	25552		1983	46.658	13234.8	30981		1983	31.11	14791.5	34625		1983	36.69	1112.88	2605		1983	20.967	546.387	1279		1983	15.804	621.147	1454
	1984	35.911	6029.08	14113		1984	28.646	587.387	1375		1984	18.902	411.813	964		1984	43.495	4050.8	9482		1984	47.83	2881.03	6744		1984	16.799	1248.7	2923
	1985	28.495	1205.13	2821		1985	29.662	1647.25	3856		1985	22.151	501.523	1174		1985	48.473	3458.26	8095		1985	47.139	16533	38701		1985	17.647	640.798	1500
	1986	60.943	2265.02	5302		1986	41.528	6989.69	16362		1986	22.459	2321.78	5435		1986	66.724	21350.2	49976		1986	44.6	11298.5	26448		1986	19.259	2632.83	6163
	1987	39.355	6573.76	15388		1987	32.582	1962.51	4594		1987	19.952	536.98	1257		1987	45.467	3535.16	8275		1987	32.239	3980.21	9317		1987	37.994	14721.7	34461
	1988	37.277	2468.36	5778		1988	31.516	2140.65	5011		1988	25.584	4174.94	9773		1988	44.561	1256.42	2941		1988	25.715	2504.66	5863		1988	24.258	4020.79	9412
	1989	33.568	3814.47	8929		1989	36.962	4594.86	10756		1989	39.028	11120.6	26032		1989	64.495	5951.46	13931		1989	36.882	2678.53	6270		1989	17.501	3117.7	7298
	1990	33.941	3421.88	8010		1990	34.973	1090.62	2553		1990	23.605	1149.57	2691		1990	66.36	7002.4	16391		1990	42.672	8276.11	19373		1990	18.232	872.34	2042
	1991	39.739	15737.2	36838		1991	45.403	16699.7	39092		1991	30.158	1546.01	3619		1991	52.203	4616.43	10806		1991	59.433	10841.4	25378		1991	15.807	384.906	901
[truncated: 21,974 more rows]

## Sheet: 2D
					WT									Tnf KO
					Mean Area									Mean Area
					170.815									150.171
					170.356									136.319
					132.901									157.315
					WT									Tnf KO
	D1366			D1365			D1369			D1386			D1387			D1388
	Point	Area		Point	Area		Point	Area		Point	Area		Point	Area		Point	Area
	1	48.701		1	41.865		1	23.496		1	46.993		1	152.51		1	92.275
	2	107.655		2	203.77		2	22.641		2	143.543		2	281.524		2	44.001
	3	31.613		3	208.896		3	83.302		3	80.315		3	93.556		3	252.902
	4	217.872		4	286.645		4	23.496		4	41.439		4	91.848		4	63.653
	5	43.574		5	477.172		5	34.603		5	155.932		5	158.063		5	32.467
	6	38.448		6	228.547		6	137.983		6	240.092		6	72.197		6	55.536
	7	52.546		7	386.607		7	45.282		7	149.096		7	65.789		7	20.078
	8	35.885		8	240.935		8	46.137		8	21.36		8	41.438		8	41.438
	9	39.73		9	269.13		9	20.078		9	436.608		9	49.555		9	90.993
	10	170.026		10	206.333		10	32.894		10	384.062		10	67.925		10	20.933
	11	181.133		11	24.777		11	22.641		11	110.647		11	284.514		11	24.778
	12	20.933		12	252.042		12	22.214		12	70.917		12	136.276		12	25.205
	13	138.413		13	104.662		13	33.321		13	27.341		13	132.431		13	38.021
	14	387.044		14	25.631		14	120.468		14	24.778		14	392.168		14	27.768
	15	42.293		15	75.613		15	28.195		15	193.099		15	88.857		15	178.569
	16	436.172		16	394.297		16	26.486		16	134.998		16	72.197		16	480.171
	17	489.572		17	148.235		17	41.438		17	143.97		17	29.049		17	33.749
	18	82.023		18	67.069		18	20.078		18	250.345		18	97.828		18	24.35
	19	62.798		19	208.469		19	28.195		19	47.848		19	26.486		19	21.787
	20	63.226		20	68.35		20	129.012		20	168.748		20	102.1		20	400.285
	21	20.933		21	275.111		21	24.777		21	58.101		21	26.486		21	302.884
	22	23.496		22	398.569		22	28.622		22	250.345		22	40.584		22	421.645
	23	39.302		23	389.17		23	40.583		23	129.017		23	64.08		23	85.867
	24	187.541		24	21.36		24	30.758		24	80.743		24	32.467		24	450.267
	25	134.995		25	129.011		25	21.787		25	305.882		25	55.109		25	40.584
	26	157.637		26	109.361		26	46.991		26	80.743		26	22.642		26	56.39
	27	60.662		27	34.602		27	65.36		27	403.286		27	74.333		27	455.821
	28	49.128		28	91.419		28	36.738		28	390.043		28	46.992		28	264.009
	29	85.013		29	41.865		29	85.011		29	43.148		29	445.568		29	201.211
	30	237.524		30	31.185		30	50.409		30	416.53		30	46.137		30	31.613
	31	25.632		31	234.1		31	148.235		31	60.664		31	476.753		31	53.4
	32	40.157		32	58.098		32	30.758		32	428.919		32	161.908		32	39.302
	33	44.429		33	56.389		33	440.862		33	457.969		33	108.081		33	43.574
	34	98.683		34	269.984		34	46.137		34	20.933		34	39.302		34	30.758
	35	236.669		35	47.418		35	33.748		35	218.731		35	296.903		35	212.318
	36	47.846		36	112.351		36	46.137		36	99.54		36	202.065		36	86.294
	37	97.402		37	328.937		37	61.943		37	39.303		37	20.506		37	283.233
	38	21.36		38	140.973		38	40.583		38	298.192		38	83.304		38	261.018
	39	58.099		39	182.837		39	25.631		39	78.607		39	83.304		39	217.871
	40	290.069		40	489.133		40	24.777		40	39.731		40	63.225		40	41.438
	41	29.477		41	30.331		41	20.505		41	30.332		41	146.102		41	23.069
	42	29.477		42	400.277		42	32.467		42	214.887		42	39.302		42	302.029
	43	33.322		43	348.16		43	26.913		43	38.876		43	38.875		43	328.516
	44	28.195		44	154.643		44	29.903		44	286.231		44	94.411		44	153.792
	45	48.701		45	42.292		45	400.706		45	33.75		45	49.982		45	87.149
	46	96.975		46	362.257		46	53.826		46	52.12		46	209.327		46	257.174
	47	171.307		47	465.21		47	151.226		47	235.393		47	56.817		47	106.8
	48	62.371		48	46.564		48	20.078		48	150.378		48	137.985		48	32.467
	49	46.565		49	181.129		49	28.195		49	310.582		49	61.517		49	36.312
	50	42.72		50	20.078		50	27.767		50	46.993		50	58.953		50	316.981
	51	26.914		51	318.257		51	23.923		51	187.545		51	69.206		51	26.914
	52	56.818		52	258.45		52	44.855		52	295.629		52	63.225		52	29.05
	53	40.584		53	133.711		53	77.322		53	303.746		53	142.684		53	23.923
	54	29.904		54	32.466		54	30.758		54	273.414		54	117.052		54	39.302
	55	450.697		55	46.564		55	30.331		55	160.204		55	323.389		55	459.239
	56	216.164		56	72.195		56	27.767		56	119.192		56	205.91		56	114.489
	57	79.887		57	380.199		57	27.767		57	340.486		57	25.205		57	240.94
	58	32.04		58	247.343		58	247.344		58	33.75		58	46.565		58	495.978
	59	219.154		59	114.06		59	61.088		59	460.959		59	288.786		59	50.409
	60	73.906		60	162.332		60	82.875		60	174.729		60	26.486		60	319.972
	61	117.907		61	20.078		61	50.836		61	31.186		61	187.113		61	32.894
	62	54.254		62	296.043		62	27.34		62	111.075		62	139.694		62	357.565
	63	261.02		63	306.295		63	99.108		63	102.103		63	46.137		63	108.936
	64	177.288		64	237.091		64	21.787		64	290.93		64	77.75		64	175.151
	65	122.607		65	31.612		65	28.195		65	26.487		65	127.732		65	220.007
	66	272.554		66	79.03		66	50.836		66	476.766		66	84.585		66	438.733
	67	163.618		67	38.447		67	287.5		67	248.636		67	82.449		67	189.676
	68	130.723		68	49.127		68	351.151		68	43.575		68	342.613		68	176.006
	69	28.622		69	229.828		69	23.923		69	21.788		69	35.885		69	145.248
	70	28.195		70	158.488		70	29.049		70	31.186		70	38.875		70	21.36
	71	93.557		71	127.303		71	171.731		71	272.987		71	185.404		71	159.345
	72	78.178		72	43.573		72	30.758		72	41.439		72	110.217		72	214.027
	73	41.866		73	31.185		73	28.622		73	32.468		73	298.184		73	216.163
	74	102.528		74	36.311		74	90.992		74	214.887		74	46.137		74	248.63
	75	50.837		75	74.758		75	38.02		75	166.185		75	227.697		75	171.307
	76	346.032		76	75.613		76	173.013		76	254.19		76	269.989		76	141.83
	77	35.885		77	110.642		77	148.235		77	118.764		77	312.709		77	250.338
	78	22.214		78	230.256		78	376.783		78	100.822		78	185.831		78	76.469
	79	109.791		79	195.653		79	67.496		79	493.427		79	23.496		79	161.054
	80	23.069		80	60.234		80	108.507		80	64.936		80	129.868		80	255.038
	81	41.438		81	22.214		81	30.331		81	34.604		81	29.904		81	243.93
	82	90.994		82	40.156		82	26.913		82	44.43		82	201.21		82	22.642
	83	43.147		83	92.273		83	44.428		83	63.227		83	126.451		83	125.596
	84	313.138		84	94.409		84	52.972		84	108.939		84	175.151		84	384.479
	85	34.176		85	122.176		85	30.758		85	369.109		85	51.691		85	39.302
	86	35.03		86	54.253		86	46.564		86	271.705		86	30.331		86	160.2
	87	100.392		87	108.506		87	309.287		87	232.402		87	117.907		87	148.238
	88	399.86		88	46.991		88	41.01		88	25.205		88	21.787		88	82.877
	89	237.524		89	38.02		89	24.35		89	55.537		89	136.276		89	387.469
	90	28.622		90	58.525		90	142.682		90	22.215		90	157.209		90	324.244
	91	56.818		91	127.73		91	44.855		91	32.895		91	31.613		91	90.566
	92	174.725		92	92.273		92	36.311		92	233.684		92	43.147		92	212.318
	93	125.597		93	43.146		93	26.486		93	71.344		93	94.838		93	172.588
	94	59.381		94	26.059		94	37.593		94	89.714		94	145.247		94	84.585
	95	60.235		95	20.932		95	98.254		95	21.788		95	38.875		95	184.977
	96	108.082		96	211.459		96	55.108		96	55.537		96	31.185		96	81.168
	97	64.08		97	93.982		97	160.624		97	203.779		97	67.497		97	221.716
	98	397.724		98	22.641		98	23.068		98	490.01		98	40.584		98	70.061
	99	34.603		99	128.157		99	58.952		99	342.195		99	201.21		99	22.642
	100	169.599		100	203.77		100	209.751		100	234.111		100	371.235		100	214.454
	101	161.482		101	177.711		101	50.409		101	324.252		101	43.574		101	63.653
	102	61.09		102	34.175		102	147.381		102	305.028		102	146.529		102	117.907
	103	48.274		103	105.089		103	50.409		103	151.232		103	328.088		103	243.503
	104	84.159		104	98.681		104	79.458		104	38.022		104	327.661		104	50.409
	105	46.565		105	77.749		105	27.34		105	155.504		105	140.121		105	23.496
	106	75.615		106	30.331		106	120.895		106	497.7		106	80.74		106	224.279
	107	26.486		107	66.642		107	67.923		107	79.888		107	227.27		107	363.119
	108	74.333		108	76.894		108	23.923		108	42.721		108	48.273		108	126.024
	109	21.36		109	59.379		109	24.35		109	233.684		109	71.769		109	298.612
	110	131.578		110	55.962		110	64.933		110	192.672		110	22.214		110	466.501
	111	131.151		111	27.767		111	186.255		111	113.638		111	113.635		111	54.254
	112	113.208		112	68.778		112	43.146		112	51.265		112	201.638		112	38.021
	113	377.645		113	46.991		113	24.35		113	324.68		113	81.595		113	117.48
	114	293.06		114	32.039		114	44.001		114	272.56		114	172.588		114	312.282
	115	173.016		115	28.622		115	156.352		115	35.031		115	35.885		115	183.268
	116	389.607		116	35.884		116	55.535		116	209.76		116	191.812		116	144.82
	117	205.911		117	24.35		117	75.186		117	142.261		117	53.827		117	98.256
	118	32.04		118	54.253		118	21.36		118	101.676		118	70.488		118	366.964
	119	196.085		119	65.787		119	35.457		119	311.863		119	132.859		119	136.704
	120	80.741		120	21.36		120	336.627		120	190.536		120	378.925		120	350.303
	121	448.561		121	136.274		121	72.195		121	51.692		121	32.04		121	84.158
	122	407.122		122	83.302		122	22.214		122	134.998		122	381.061		122	237.095
	123	139.267		123	36.738		123	35.884		123	200.789		123	308.01		123	363.119
	124	251.621		124	35.457		124	29.903		124	27.341		124	57.672		124	243.93
	125	220.008		125	68.35		125	42.719		125	144.397		125	372.09		125	275.543
	126	132.005		126	30.331		126	101.672		126	36.74		126	326.807		126	96.12
	127	63.226		127	30.758		127	182.411		127	22.642		127	330.652		127	495.978
	128	69.206		128	20.932		128	73.904		128	102.103		128	371.235		128	335.778
	129	85.867		129	52.972		129	73.05		129	26.06		129	246.066		129	431.471
	130	162.336		130	39.302		130	52.117		130	46.566		130	339.195		130	478.035
	131	24.778		131	32.466		131	28.195		131	223.004		131	176.86		131	112.78
	132	186.687		132	56.816		132	57.244		132	225.994		132	432.752		132	228.978
	133	142.258		133	36.738		133	26.059		133	137.989		133	132.859		133	386.188
	134	45.283		134	30.758		134	81.166		134	342.195		134	386.187		134	282.806
	135	26.059		135	34.602		135	61.943		135	205.061		135	30.758		135	252.474
	136	101.247		136	129.011		136	46.991		136	359.711		136	266.145		136	61.944
	137	434.89		137	247.77		137	29.476		137	275.55		137	392.168		137	153.792
	138	166.608		138	64.079		138	25.204		138	127.736		138	287.504		138	449.84
	139	91.421		139	21.36		139	26.913		139	21.36		139	213.172		139	408.829
	140	259.311		140	85.011		140	240.936		140	61.945		140	141.83		140	422.927
	141	31.186		141	25.631		141	35.884		141	180.71		141	66.216		141	295.194
	142	289.215		142	125.167		142	29.476		142	149.523		142	25.632		142	96.547
	143	27.341		143	25.204		143	44.428		143	403.286		143	66.643		143	183.695
	144	112.354		144	29.903		144	27.767		144	328.952		144	137.558		144	31.613
	145	83.304		145	76.04		145	24.777		145	123.464		145	85.012		145	170.879
	146	272.554		146	38.447		146	114.06		146	38.876		146	46.565		146	250.338
	147	109.791		147	55.108		147	21.787		147	138.416		147	68.352		147	112.78
	148	151.656		148	158.06		148	109.361		148	471.64		148	35.03		148	346.031
	149	245.213		149	22.641		149	67.069		149	184.555		149	54.681		149	20.078
	150	405.413		150	30.331		150	35.03		150	350.739		150	113.635		150	376.789
	151	91.421		151	39.729		151	73.05		151	52.974		151	343.04		151	128.587
	152	196.512		152	38.02		152	57.244		152	44.003		152	134.567		152	30.331
	153	32.04		153	28.195		153	28.195		153	45.711		153	39.729		153	96.547
	154	101.247		154	22.641		154	251.616		154	36.74		154	122.179		154	91.848
	155	30.331		155	47.845		155	31.612		155	47.848		155	23.069		155	178.569
	156	113.208		156	50.836		156	477.173		156	136.707		156	37.166		156	276.398
	157	24.778		157	44.428		157	83.302		157	20.079		157	313.991		157	62.798
	158	20.078		158	25.631		158	102.099		158	275.123		158	207.191		158	392.168
	159	368.247		159	44.855		159	48.7		159	210.614		159	137.131		159	163.617
	160	246.495		160	37.166		160	136.701		160	462.241		160	132.859		160	90.139
	161	89.285		161	26.913		161	55.108		161	148.242		161	24.778		161	260.164
	162	381.063		162	38.874		162	20.505		162	205.915		162	84.158		162	355.857
	163	413.53		163	29.903		163	20.932		163	124.318		163	34.603		163	141.403
	164	367.82		164	21.787		164	23.068		164	185.836		164	221.289		164	384.479
	165	67.07		165	55.962		165	51.263		165	27.769		165	132.004		165	99.964
	166	30.758		166	107.652		166	67.496		166	108.939		166	247.775		166	316.981
	167	38.021		167	24.35		167	64.506		167	134.144		167	189.676		167	460.947
	168	105.091		168	41.865		168	38.874		168	26.487		168	177.715		168	221.289
	169	179.851		169	163.614		169	34.603		169	428.919		169	141.83		169	264.863
	170	124.743		170	47.845		170	58.952		170	184.982		170	364.4		170	166.18
	171	280.671		171	26.486		171	53.826		171	152.941		171	66.643		171	106.372
	172	65.362		172	59.379		172	99.108		172	187.118		172	82.449		172	240.94
	173	316.556		173	293.48		173	27.34		173	216.168		173	50.837		173	195.657
	174	40.584		174	36.311		174	72.623		174	156.786		174	21.787		174	481.453
	175	66.216		175	31.612		175	21.36		175	27.341		175	343.467		175	304.165
	176	146.53		176	27.767		176	32.894		176	176.438		176	239.231		176	211.036
	177	124.315		177	74.758		177	22.641		177	197.798		177	173.443		177	150.801
	178	378.5		178	57.244		178	25.631		178	363.983		178	272.125		178	31.613
	179	350.305		179	44.855		179	36.738		179	249.491		179	286.65		179	364.828
	180	50.837		180	31.185		180	236.664		180	366.546		180	49.555		180	296.476
	181	105.946		181	20.932		181	39.302		181	119.619		181	90.993		181	261.873
	182	42.72		182	34.602		182	163.614		182	175.583		182	22.642		182	212.318
	183	112.781		183	20.078		183	37.593		183	119.619		183	157.209		183	23.496
	184	164.045		184	29.476		184	217.44		184	126.454		184	47.846		184	358.42
	185	25.205		185	47.418		185	45.282		185	295.629		185	57.245		185	463.511
	186	176.007		186	35.457		186	40.583		186	199.08		186	158.918		186	54.681
	187	165.754		187	43.146		187	109.361		187	363.556		187	139.694		187	197.366
	188	260.165		188	263.576		188	118.332		188	164.903		188	299.039		188	401.994
	189	35.458		189	26.913		189	22.214		189	21.788		189	123.46		189	217.017
	190	394.306		190	23.495		190	47.845		190	211.042		190	71.342		190	277.679
	191	265.292		191	31.612		191	273.402		191	342.622		191	58.953		191	38.448
	192	167.89		192	80.312		192	28.195		192	171.311		192	83.304		192	27.768
	193	138.84		193	22.214		193	31.185		193	253.335		193	70.488		193	102.955
	194	165.754		194	37.166		194	42.292		194	316.563		194	40.157		194	41.438
	195	424.21		195	30.758		195	32.894		195	94.841		195	41.865		195	266.145
	196	234.106		196	61.088		196	83.302		196	54.683		196	142.257		196	281.951
	197	175.152		197	23.495		197	45.709		197	272.987		197	361.41		197	275.543
	198	54.682		198	23.068		198	121.322		198	241.801		198	25.205		198	232.823
	199	62.371		199	43.573		199	25.204		199	126.454		199	149.092		199	164.899
	200	217.872		200	34.175		200	23.068		200	25.633		200	237.522		200	164.044
	201	162.336		201	466.065		201	44.428		201	237.101		201	164.044		201	33.749
	202	203.347		202	28.195		202	31.612		202	145.251		202	198.647		202	222.143
	203	44.856		203	51.263		203	52.972		203	41.012		203	304.592		203	201.211
	204	63.653		204	51.263		204	108.079		204	284.522		204	35.457		204	273.407
	205	289.642		205	23.923		205	26.059		205	161.485		205	198.647		205	67.07
	206	38.875		206	172.585		206	30.758		206	121.755		206	73.051		206	20.078
	207	65.362		207	38.447		207	117.478		207	22.642		207	164.044		207	39.302
	208	69.634		208	33.321		208	471.192		208	198.653		208	281.097		208	154.219
	209	38.875		209	96.972		209	45.709		209	24.351		209	183.695		209	41.865
	210	282.807		210	28.622		210	38.874		210	118.764		210	84.585		210	302.457
	211	33.322		211	32.039		211	161.906		211	128.163		211	310.146		211	313.991
	212	364.829		212	289.208		212	31.185		212	162.767		212	31.613		212	20.078
	213	289.215		213	80.739		213	26.486		213	52.12		213	44.001		213	367.818
	214	110.218		214	95.263		214	86.72		214	64.509		214	149.519		214	54.681
	215	129.015		215	32.466		215	61.088		215	27.341		215	154.219		215	400.712
	216	217.445		216	22.214		216	36.311		216	35.886		216	86.294		216	213.172
	217	127.733		217	43.146		217	63.224		217	209.76		217	228.124		217	40.584
	218	348.169		218	31.185		218	20.078		218	42.721		218	167.889		218	97.829
	219	75.615		219	24.777		219	71.341		219	395.596		219	75.614		219	67.497
	220	117.907		220	20.078		220	105.089		220	63.654		220	237.949		220	119.616
	221	215.309		221	24.35		221	22.214		221	397.305		221	114.489		221	20.506
	222	169.171		222	40.583		222	27.767		222	308.446		222	63.653		222	41.438
	223	94.839		223	35.884		223	36.311		223	268.288		223	84.585		223	21.787
	224	302.885		224	20.078		224	130.293		224	96.549		224	207.618		224	89.712
	225	47.419		225	152.507		225	44.001		225	88.86		225	186.686		225	134.568
	226	213.6		226	83.729		226	65.36		226	67.499		226	61.089		226	482.307
	227	152.083		227	116.196		227	112.779		227	307.591		227	200.356		227	247.348
	228	29.05		228	113.633		228	29.903		228	301.61		228	174.297		228	90.993
	229	85.44		229	246.062		229	59.38		229	290.076		229	37.593		229	20.078
	230	24.35		230	106.798		230	39.729		230	62.8		230	255.037		230	311.428
	231	57.672		231	152.08		231	20.505		231	271.278		231	23.923		231	319.545
	232	146.957		232	27.767		232	20.932		232	106.375		232	113.208		232	473.336
	233	26.486		233	236.236		233	28.622		233	89.714		233	162.335		233	283.233
	234	26.059		234	109.788		234	187.964		234	241.801		234	158.491		234	192.239
	235	77.751		235	298.606		235	39.729		235	173.02		235	305.447		235	351.157
	236	469.066		236	281.946		236	29.903		236	206.77		236	49.555		236	20.933
	237	77.323		237	174.721		237	52.117		237	309.3		237	180.278		237	341.759
	238	182.842		238	409.676		238	58.098		238	195.235		238	294.767		238	316.554
	239	237.096		239	225.984		239	51.263		239	120.473		239	58.526		239	219.153
	240	77.323		240	85.865		240	138.41		240	23.924		240	123.033		240	26.059
	241	353.722		241	96.118		241	37.166		241	280.677		241	223.852		241	92.702
	242	64.934		242	62.797		242	95.264		242	89.287		242	106.372		242	158.918
	243	27.768		243	114.06		243	137.983		243	208.051		243	173.015		243	226.843
	244	123.888		244	360.121		244	33.321		244	246.073		244	21.36		244	157.636
	245	66.643		245	287.072		245	57.244		245	472.067		245	102.1		245	117.052
	246	178.57		246	45.282		246	53.399		246	123.464		246	90.993		246	370.381
	247	40.157		247	39.302		247	32.894		247	26.914		247	58.099		247	187.967
	248	41.866		248	236.236		248	25.631		248	231.121		248	101.246		248	167.035
	249	146.103		249	209.75		249	49.981		249	306.309		249	123.033		249	249.911
	250	22.642		250	27.34		250	27.34		250	259.744		250	76.896		250	24.778
	251	210.61		251	81.166		251	30.331		251	293.493		251	186.686		251	88.43
	252	458.813		252	85.865		252	49.554		252	239.665		252	58.953		252	71.769
	253	52.546		253	197.362		253	42.292		253	33.322		253	202.065		253	300.748
	254	104.237		254	29.049		254	36.738		254	115.347		254	251.62		254	58.953
	255	23.923		255	24.35		255	52.117		255	166.612		255	155.073		255	233.25
	256	296.904		256	127.73		256	38.02		256	394.742		256	202.919		256	254.183
	257	310.575		257	36.738		257	67.069		257	85.869		257	244.357		257	266.999
	258	75.187		258	44.855		258	76.467		258	29.477		258	147.383		258	39.302
	259	54.682		259	338.335		259	77.322		259	302.892		259	265.29		259	289.214
	260	26.059		260	228.974		260	43.574		260	367.828		260	143.966		260	33.749
	261	21.787		261	36.311		261	22.214		261	258.035		261	132.859		261	80.741
	262	29.477		262	215.731		262	48.273		262	442.162		262	30.758		262	261.018
	263	33.749		263	289.208		263	110.643		263	369.964		263	150.801		263	41.438
	264	25.632		264	53.826		264	232.392		264	272.987		264	128.16		264	24.778
	265	152.938		265	61.515		265	20.505		265	123.464		265	275.116		265	267.854
	266	24.35		266	58.952		266	57.671		266	274.269		266	182.414		266	22.642
	267	114.063		267	50.836		267	75.613		267	111.929		267	173.87		267	342.613
	268	217.445		268	28.622		268	34.175		268	33.75		268	42.293		268	136.704
	269	88.858		269	24.777		269	55.962		269	187.972		269	185.404		269	120.897
	270	299.04		270	32.894		270	35.03		270	343.05		270	245.212		270	29.904
	271	205.056		271	53.399		271	55.535		271	455.406		271	215.735		271	252.047
	272	130.723		272	238.372		272	29.903		272	217.45		272	97.828		272	79.459
	273	233.679		273	67.923		273	53.399		273	130.299		273	25.632		273	126.451
	274	329.799		274	276.392		274	32.467		274	205.488		274	22.642		274	204.201
	275	96.547		275	29.903		275	38.874		275	197.371		275	111.499		275	41.011
	276	338.77		276	135.847		276	20.078		276	306.737		276	64.934		276	284.942
	277	61.09		277	28.195		277	140.546		277	25.205		277	122.179		277	325.953
	278	56.39		278	25.204		278	44.001		278	261.452		278	372.09		278	69.633
	279	103.81		279	65.36		279	27.767		279	130.299		279	112.78		279	22.214
	280	35.458		280	32.039		280	43.146		280	363.128		280	22.642		280	23.923
	281	282.807		281	25.204		281	59.807		281	173.447		281	88.003		281	272.98
	282	323.818		282	135.847		282	56.389		282	139.27		282	32.467		282	259.737
	283	246.922		283	35.457		283	100.817		283	219.159		283	237.095		283	56.817
	284	205.056		284	29.476		284	21.787		284	167.039		284	124.315		284	23.923
	285	68.352		285	31.612		285	20.932		285	86.724		285	48.701		285	23.923
	286	103.383		286	49.554		286	38.874		286	477.621		286	250.338		286	27.341
	287	174.298		287	311.422		287	50.836		287	214.459		287	86.721		287	26.486
	288	46.565		288	97.827		288	30.758		288	101.676		288	266.145		288	23.923
	289	112.354		289	41.865		289	67.069		289	147.815		289	352.866		289	30.758
	290	362.693		290	55.535		290	30.331		290	307.164		290	94.411		290	279.815
	291	213.6		291	45.709		291	63.224		291	165.33		291	133.286		291	38.021
	292	22.214		292	97.399		292	278.529		292	468.649		292	212.318		292	250.766
	293	228.125		293	89.283		293	24.777		293	45.284		293	188.394		293	23.496
	294	23.923		294	25.631		294	95.691		294	409.267		294	79.886		294	92.702
	295	56.39		295	70.486		295	23.068		295	274.696		295	160.627		295	236.241
	296	71.77		296	225.556		296	50.836		296	123.036		296	31.185		296	22.642
	297	484.873		297	274.256		297	33.748		297	126.027		297	35.885		297	41.865
	298	80.741		298	49.127		298	56.389		298	22.642		298	21.36		298	404.13
	299	77.323		299	23.923		299	80.312		299	173.02		299	75.187		299	120.043
	300	146.957		300	27.767		300	35.457		300	199.507		300	87.148		300	54.254
	301	397.297		301	24.777		301	29.049		301	313.999		301	124.315		301	86.721
	302	293.06		302	20.932		302	55.108		302	459.251		302	180.705		302	74.333
	303	137.131		303	30.758		303	22.641		303	284.949		303	333.215		303	70.915
	304	39.302		304	28.622		304	121.75		304	38.876		304	145.247		304	22.214
	305	275.544		305	24.35		305	193.945		305	315.708		305	32.467		305	102.528
	306	146.103		306	198.216		306	212.741		306	277.259		306	159.345		306	24.778
	307	227.271		307	39.729		307	56.816		307	209.76		307	203.774		307	442.151
	308	264.01		308	365.675		308	49.554		308	170.03		308	140.548		308	21.36
	309	160.627		309	49.127		309	56.816		309	101.249		309	79.032		309	146.956
	310	35.458		310	106.37		310	75.186		310	136.707		310	197.793		310	47.846
	311	46.992		311	62.37		311	33.321		311	78.607		311	90.139		311	95.265
	312	55.536		312	26.059		312	28.622		312	305.028		312	73.051		312	277.252
	313	164.899		313	22.641		313	35.03		313	90.141		313	108.936		313	24.35
	314	113.635		314	258.45		314	54.68		314	34.177		314	60.662		314	216.59
	315	67.07		315	65.787		315	20.505		315	142.261		315	121.752		315	419.082
	316	81.168		316	258.45		316	216.586		316	205.488		316	130.295		316	35.03
	317	113.208		317	20.505		317	24.777		317	94.841		317	90.566		317	74.333
	318	296.05		318	38.447		318	100.817		318	122.182		318	396.013		318	32.467
	319	134.995		319	25.204		319	43.146		319	35.031		319	123.46		319	97.401
	320	209.756		320	27.34		320	57.671		320	213.605		320	145.247		320	104.236
	321	24.778		321	77.321		321	122.177		321	191.817		321	59.808		321	85.013
	322	20.078		322	116.196		322	35.457		322	87.578		322	38.021		322	39.302
	323	204.202		323	32.039		323	136.274		323	222.149		323	219.58		323	90.566
	324	85.867		324	123.885		324	111.924		324	162.767		324	79.886		324	286.65
	325	43.574		325	27.767		325	23.923		325	142.261		325	106.8		325	410.111
	326	20.933		326	461.793		326	24.777		326	267.433		326	58.953		326	146.529
	327	59.808		327	472.9		327	20.932		327	264.016		327	20.933		327	25.632
	328	74.333		328	452.395		328	83.302		328	193.953		328	119.188		328	74.76
	329	171.735		329	55.535		329	428.046		329	89.714		329	140.121		329	38.021
	330	78.178		330	33.321		330	42.719		330	62.373		330	133.286		330	26.914
	331	51.691		331	24.35		331	35.884		331	34.604		331	119.616		331	334.497
	332	276.826		332	133.283		332	33.748		332	62.373		332	61.944		332	29.477
	333	251.194		333	46.564		333	93.128		333	337.923		333	31.613		333	313.991
	334	56.818		334	148.235		334	29.903		334	266.579		334	364.827		334	22.214
	335	35.885		335	83.302		335	73.05		335	70.49		335	139.267		335	49.982
	336	202.493		336	277.674		336	47.845		336	309.727		336	266.572		336	222.143
	337	279.389		337	455.385		337	29.903		337	181.991		337	29.477		337	95.265
	338	332.789		338	89.283		338	170.022		338	416.102		338	151.655		338	75.614
	339	269.991		339	108.079		339	86.293		339	239.665		339	26.486		339	62.371
	340	45.283		340	38.874		340	64.933		340	26.06		340	52.545		340	307.583
	341	65.789		341	94.836		341	63.224		341	148.242		341	140.975		341	304.165
	342	400.714		342	20.078		342	29.903		342	362.701		342	154.646		342	207.191
	343	152.083		343	79.03		343	71.768		343	269.569		343	60.662		343	25.205
	344	75.187		344	361.403		344	70.059		344	162.34		344	355.002		344	53.827
	345	224.708		345	37.166		345	33.748		345	98.685		345	124.742		345	167.462
	346	63.653		346	88.001		346	25.204		346	256.753		346	117.907		346	157.636
	347	192.24		347	31.185		347	26.486		347	290.076		347	125.596		347	29.05
	348	25.632		348	26.913		348	113.633		348	218.304		348	390.886		348	448.559
	349	303.312		349	101.671		349	31.185		349	355.011		349	188.822		349	304.593
	350	485.727		350	111.924		350	25.631		350	437.463		350	31.185		350	23.496
	351	178.57		351	228.12		351	52.545		351	261.88		351	73.478		351	249.484
	352	191.386		352	146.953		352	37.166		352	256.326		352	25.632		352	487.007
	353	352.441		353	287.072		353	32.039		353	346.894		353	117.48		353	50.409
	354	268.709		354	40.583		354	25.631		354	164.476		354	43.147		354	85.867
	355	274.263		355	84.584		355	91.419		355	274.269		355	143.111		355	114.062
	356	155.928		356	67.496		356	46.564		356	146.533		356	46.565		356	386.615
	357	304.594		357	152.507		357	76.894		357	137.134		357	217.871		357	147.384
	358	340.906		358	143.963		358	34.175		358	32.468		358	237.949		358	161.481
	359	26.486		359	333.208		359	69.205		359	490.864		359	40.157		359	396.44
	360	70.061		360	20.505		360	38.874		360	192.244		360	41.438		360	451.549
	361	302.458		361	111.924		361	52.117		361	315.281		361	208.046		361	61.944
	362	24.35		362	86.292		362	45.709		362	128.59		362	171.734		362	29.05
	363	224.28		363	56.816		363	111.497		363	234.965		363	45.71		363	60.662
	364	26.914		364	240.935		364	44.428		364	229.412		364	72.197		364	72.197
	365	61.517		365	108.079		365	29.476		365	54.683		365	29.904		365	379.352
	366	177.715		366	124.312		366	28.622		366	396.878		366	38.021		366	187.113
	367	26.914		367	40.156		367	78.176		367	124.745		367	28.622		367	343.041
	368	403.277		368	27.767		368	35.884		368	152.514		368	39.729		368	198.647
	369	41.438		369	128.584		369	24.777		369	117.056		369	50.837		369	293.913
	370	124.743		370	44.428		370	50.409		370	313.572		370	73.051		370	58.099
	371	279.389		371	88.856		371	217.013		371	339.205		371	183.268		371	47.419
	372	149.52		372	61.943		372	32.467		372	149.523		372	60.662		372	110.644
	373	26.486		373	50.408		373	210.178		373	148.242		373	27.341		373	89.712
	374	161.909		374	93.555		374	381.482		374	283.24		374	142.257		374	39.729
	375	238.805		375	137.982		375	58.098		375	267.861		375	90.566		375	27.341
	376	59.381		376	357.131		376	44.855		376	313.999		376	219.153		376	149.092
	377	245.64		377	116.623		377	27.34		377	300.756		377	254.183		377	386.615
	378	270.845		378	39.729		378	97.827		378	139.27		378	427.198		378	325.098
	379	136.277		379	43.146		379	54.68		379	116.201		379	241.367		379	29.904
	380	218.727		380	24.777		380	52.545		380	439.172		380	214.026		380	55.963
	381	140.976		381	28.195		381	127.73		381	30.332		381	117.48		381	49.128
	382	346.887		382	140.118		382	97.827		382	209.76		382	308.437		382	234.959
	383	206.765		383	20.505		383	44.855		383	82.024		383	23.923		383	30.331
	384	156.783		384	49.127		384	146.099		384	281.104		384	23.069		384	22.642
	385	39.302		385	115.769		385	76.467		385	199.08		385	30.331		385	44.001
	386	275.117		386	177.711		386	47.418		386	486.165		386	48.273		386	152.937
	387	459.668		387	20.078		387	29.903		387	126.027		387	232.823		387	96.12
	388	35.885		388	67.496		388	28.622		388	198.653		388	108.936		388	36.312
	389	181.987		389	26.486		389	238.373		389	36.74		389	238.804		389	102.1
	390	308.866		390	49.127		390	44.855		390	193.099		390	182.414		390	122.179
	391	71.343		391	23.923		391	54.253		391	429.346		391	280.242		391	24.35
	392	203.775		392	54.68		392	143.963		392	65.363		392	382.77		392	22.642
	393	82.877		393	426.336		393	144.391		393	241.374		393	48.273		393	29.904
	394	246.495		394	375.5		394	51.69		394	46.566		394	20.078		394	38.448
	395	20.078		395	284.509		395	64.506		395	251.627		395	407.547		395	79.886
	396	174.725		396	209.75		396	20.505		396	83.733		396	199.502		396	23.923
	397	246.068		397	28.622		397	234.528		397	76.043		397	120.897		397	465.219
	398	70.915		398	165.75		398	57.244		398	107.23		398	157.636		398	483.162
	399	214.455		399	130.72		399	149.944		399	246.927		399	231.542		399	98.683
	400	56.39		400	48.273		400	76.894		400	246.5		400	41.865		400	357.993
	401	446.425		401	23.923		401	27.34		401	173.02		401	159.772		401	380.207
	402	335.352		402	197.789		402	28.195		402	198.653		402	77.323		402	70.915
	403	435.317		403	186.682		403	23.068		403	301.61		403	94.838		403	89.285
	404	353.722		404	38.447		404	65.787		404	59.382		404	99.537		404	22.642
	405	199.075		405	262.722		405	85.011		405	91.85		405	67.07		405	24.778
	406	119.616		406	25.204		406	46.137		406	280.25		406	35.03		406	30.758
	407	79.459		407	123.458		407	37.593		407	23.069		407	47.419		407	268.281
	408	71.77		408	114.487		408	305.869		408	192.244		408	70.915		408	161.908
	409	70.061		409	327.655		409	101.672		409	164.903		409	96.547		409	72.624
	410	148.666		410	228.547		410	41.01		410	56.819		410	45.71		410	29.05
	411	161.055		411	55.962		411	111.07		411	26.487		411	224.279		411	21.787
	412	32.467		412	65.787		412	20.932		412	126.881		412	48.273		412	271.698
	413	183.696		413	105.516		413	79.458		413	64.081		413	21.787		413	43.147
	414	22.214		414	144.39		414	120.468		414	191.817		414	205.055		414	129.014
	415	100.819		415	46.564		415	202.489		415	184.127		415	45.71		415	348.167
	416	264.864		416	275.538		416	51.69		416	106.802		416	161.908		416	33.749
	417	156.783		417	280.664		417	23.068		417	238.383		417	320.826		417	119.616
	418	167.035		418	498.104		418	151.653		418	142.261		418	102.1		418	258.028
	419	193.095		419	451.54		419	49.981		419	155.932		419	46.137		419	25.632
	420	365.257		420	49.127		420	75.613		420	55.11		420	35.885		420	42.72
	421	392.17		421	62.797		421	54.68		421	143.543		421	120.043		421	229.833
	422	305.448		422	160.624		422	20.932		422	163.194		422	37.593		422	22.642
	423	274.69		423	207.187		423	55.108		423	76.043		423	227.27		423	115.344
	424	257.175		424	38.874		424	127.303		424	23.069		424	29.049		424	79.032
	425	309.72		425	225.984		425	55.108		425	230.693		425	39.729		425	23.923
	426	246.495		426	85.865		426	46.991		426	349.885		426	35.03		426	37.166
	427	269.991		427	30.331		427	87.574		427	190.536		427	22.214		427	208.473
	428	281.525		428	420.782		428	20.505		428	178.147		428	187.967		428	318.69
	429	100.819		429	44.428		429	32.039		429	76.043		429	90.566		429	29.904
	430	424.637		430	237.945		430	102.526		430	387.907		430	20.078		430	20.506
	431	224.28		431	30.331		431	310.995		431	142.261		431	23.069		431	96.547
	432	467.357		432	410.957		432	22.641		432	41.439		432	113.208		432	213.172
	433	313.992		433	25.631		433	203.343		433	305.882		433	46.992		433	199.502
	434	278.962		434	24.35		434	252.47		434	222.576		434	331.506		434	147.384
	435	297.332		435	20.932		435	213.169		435	37.594		435	189.249		435	287.078
	436	385.335		436	38.447		436	27.34		436	218.304		436	72.624		436	96.974
	437	184.551		437	156.779		437	140.119		437	49.556		437	140.975		437	53.827
	438	29.904		438	40.583		438	169.595		438	38.876		438	75.187		438	286.65
	439	86.722		439	210.605		439	24.35		439	20.079		439	25.205		439	139.694
	440	46.992		440	36.738		440	20.932		440	41.012		440	86.721		440	105.091
	441	91.421		441	34.175		441	38.02		441	23.497		441	32.894		441	21.787
	442	57.245		442	440.86		442	234.528		442	29.477		442	41.011		442	430.189
	443	342.188		443	104.662		443	67.923		443	26.06		443	111.499		443	67.07
	444	20.078		444	30.331		444	76.04		444	60.237		444	296.903		444	137.985
	445	225.989		445	23.923		445	144.391		445	93.559		445	111.499		445	119.188
	446	34.603		446	22.641		446	73.904		446	55.11		446	37.593		446	62.371
	447	67.925		447	114.487		447	30.758		447	258.035		447	39.302		447	48.273
	448	348.169		448	41.437		448	20.505		448	102.958		448	147.811		448	64.08
	449	454.541		449	268.703		449	38.874		449	52.547		449	25.632		449	465.647
	450	417.802		450	164.041		450	225.13		450	25.633		450	29.477		450	23.923
	451	47.419		451	336.626		451	29.476		451	214.459		451	46.565		451	306.729
	452	252.476		452	69.205		452	26.059		452	290.93		452	68.352		452	195.23
	453	226.844		453	29.476		453	20.932		453	24.351		453	88.003		453	74.333
	454	408.404		454	108.079		454	87.147		454	190.108		454	27.768		454	218.726
	455	202.493		455	90.564		455	332.355		455	235.82		455	34.176		455	414.81
	456	231.116		456	84.584		456	150.371		456	241.374		456	231.542		456	26.486
	457	61.517		457	20.505		457	187.964		457	86.296		457	235.386		457	82.877
	458	200.357		458	23.495		458	41.01		458	302.037		458	245.639		458	140.976
	459	256.748		459	42.719		459	27.34		459	123.464		459	60.662		459	26.914
	460	246.922		460	106.798		460	29.476		460	384.489		460	193.094		460	83.731
	461	93.13		461	108.934		461	64.079		461	226.848		461	355.002		461	30.331
	462	155.928		462	20.078		462	190.1		462	286.231		462	73.478		462	384.479
	463	44.856		463	233.246		463	36.311		463	215.741		463	110.644		463	45.71
	464	245.64		464	178.138		464	77.749		464	481.893		464	92.702		464	201.211
	465	302.031		465	40.156		465	44.001		465	90.996		465	106.8		465	46.565
	466	115.344		466	44.428		466	40.583		466	494.282		466	62.371		466	30.758
	467	208.474		467	137.555		467	107.652		467	199.507		467	133.286		467	133.286
	468	175.152		468	150.798		468	75.186		468	161.913		468	49.555		468	208.473
	469	430.191		469	462.22		469	36.738		469	34.604		469	211.463		469	21.36
	470	28.195		470	22.214		470	20.505		470	213.178		470	166.18		470	239.231
	471	262.728		471	141.4		471	23.496		471	237.529		471	138.412		471	93.984
	472	220.008		472	257.596		472	44.428		472	132.435		472	24.778		472	39.302
	473	63.226		473	46.991		473	178.993		473	349.885		473	108.081		473	155.073
	474	327.663		474	51.263		474	42.719		474	162.767		474	40.584		474	45.283
	475	191.813		475	261.013		475	51.69		475	32.041		475	90.139		475	52.545
	476	37.166		476	23.495		476	46.991		476	188.4		476	161.908		476	30.758
	477	175.152		477	162.76		477	27.34		477	170.457		477	26.059		477	38.448
	478	334.925		478	368.665		478	157.634		478	193.953		478	86.294		478	70.488
	479	228.98		479	34.175		479	115.342		479	47.42		479	41.865		479	82.449
	480	283.661		480	310.995		480	130.293		480	80.315		480	262.727		480	131.15
	481	61.09		481	21.36		481	91.419		481	60.664		481	28.195		481	48.701
	482	44.856		482	64.933		482	42.292		482	84.588		482	152.083		482	101.673
	483	244.359		483	29.049		483	60.661		483	90.141		483	328.516		483	69.206
	484	195.231		484	423.346		484	140.546		484	42.721		484	39.729		484	364.828
	485	334.925		485	341.752		485	45.282		485	375.517		485	33.749		485	466.928
	486	443.007		486	189.673		486	132.002		486	281.959		486	190.958		486	399.858
	487	277.68		487	150.798		487	140.973		487	75.189		487	51.691		487	105.091
	488	274.263		488	49.554		488	352.433		488	34.604		488	26.913		488	51.691
	489	201.211		489	86.72		489	407.541		489	20.506		489	123.033		489	28.622
	490	90.567		490	23.495		490	292.199		490	117.91		490	43.574		490	234.532
	491	47.846		491	239.227		491	31.612		491	361.847		491	134.14		491	144.82
	492	60.235		492	340.898		492	30.758		492	105.521		492	39.729		492	95.693
	493	26.059		493	45.709		493	80.739		493	103.385		493	168.743		493	193.094
	494	47.419		494	57.671		494	51.263		494	429.773		494	24.778		494	24.778
	495	51.691		495	30.331		495	271.694		495	238.81		495	193.948		495	75.187
	496	246.495		496	96.972		496	201.207		496	289.648		496	25.632		496	343.468
	497	171.735		497	70.486		497	61.516		497	190.963		497	109.79		497	358.42
	498	249.058		498	32.039		498	88.001		498	135.426		498	291.349		498	176.006
	499	73.051		499	82.021		499	21.787		499	135.853		499	53.4		499	425.917
	500	132.005		500	31.612		500	95.264		500	210.187		500	140.548		500	142.684
	501	290.924		501	77.321		501	175.576		501	325.961		501	118.334		501	41.011
	502	369.101		502	34.602		502	29.049		502	193.099		502	163.19		502	64.507
	503	229.834		503	29.476		503	73.05		503	220.013		503	225.988		503	27.768
	504	375.082		504	228.547		504	81.166		504	205.061		504	40.584		504	22.214
	505	271.272		505	68.35		505	111.07		505	447.716		505	107.654		505	73.905
	506	300.322		506	20.932		506	84.157		506	76.898		506	119.188		506	124.315
	507	129.015		507	458.375		507	93.982		507	187.545		507	314.845		507	20.078
	508	193.095		508	58.098		508	249.907		508	370.391		508	22.214		508	419.936
	509	265.292		509	70.059		509	442.143		509	246.927		509	41.438		509	296.903
	510	167.463		510	76.467		510	36.311		510	79.461		510	146.956		510	191.812
	511	319.973		511	82.875		511	61.943		511	183.273		511	205.055		511	141.403
	512	54.254		512	32.039		512	30.331		512	104.666		512	195.23		512	247.348
	513	469.493		513	76.04		513	41.865		513	149.951		513	22.642		513	379.78
	514	35.885		514	74.331		514	30.331		514	99.54		514	27.768		514	25.632
	515	265.719		515	30.758		515	22.214		515	41.012		515	346.458		515	107.227
	516	151.229		516	149.089		516	40.156		516	33.322		516	107.227		516	281.524
	517	165.754		517	370.374		517	92.701		517	21.788		517	43.147		517	31.613
	518	170.88		518	165.75		518	59.807		518	152.941		518	105.518		518	153.364
	519	170.88		519	115.769		519	387.463		519	43.575		519	115.344		519	78.177
	520	307.584		520	22.214		520	24.35		520	122.182		520	52.545		520	170.025
	521	390.034		521	36.311		521	26.913		521	21.36		521	76.041		521	458.384
	522	235.815		522	64.506		522	45.709		522	216.595		522	80.313		522	20.506
	523	75.615		523	341.325		523	309.287		523	25.633		523	225.988		523	38.021
	524	125.17		524	262.295		524	264.004		524	199.934		524	291.349		524	23.496
	525	26.059		525	99.108		525	32.467		525	217.877		525	22.214		525	239.231
	526	256.748		526	34.175		526	153.789		526	163.194		526	46.992		526	412.674
	527	208.047		527	193.517		527	285.791		527	445.153		527	23.069		527	74.76
	528	117.053		528	41.01		528	31.612		528	199.08		528	30.331		528	288.359
	529	314.42		529	73.904		529	106.371		529	33.75		529	26.059		529	268.708
	530	50.837		530	80.312		530	111.07		530	85.015		530	46.137		530	21.36
	531	250.767		531	70.914		531	72.195		531	21.36		531	111.499		531	99.537
	532	327.236		532	32.466		532	131.575		532	146.106		532	75.614		532	21.36
	533	190.104		533	414.375		533	43.574		533	22.642		533	22.642		533	32.467
	534	32.04		534	122.176		534	211.033		534	34.177		534	85.44		534	190.103
	535	143.967		535	25.204		535	73.904		535	126.881		535	49.555		535	152.083
	536	107.655		536	259.732		536	31.612		536	104.666		536	341.331		536	78.177
	537	133.287		537	32.039		537	53.826		537	55.537		537	28.195		537	21.787
	538	200.357		538	241.363		538	36.311		538	82.879		538	309.719		538	41.011
	539	20.078		539	21.787		539	66.642		539	237.529		539	21.36		539	93.984
	540	281.952		540	47.845		540	79.458		540	272.56		540	220.434		540	22.642
	541	33.322		541	21.787		541	269.558		541	167.893		541	293.058		541	64.08
	542	413.53		542	243.071		542	20.505		542	67.926		542	20.933		542	20.933
	543	303.312		543	34.175		543	214.023		543	181.137		543	108.508		543	30.758
	544	28.195		544	41.437		544	82.875		544	72.626		544	329.797		544	76.469
	545	179.851		545	147.808		545	46.137		545	261.025		545	35.03		545	330.652
	546	31.186		546	130.293		546	66.642		546	154.223		546	115.344		546	270.844
	547	99.965		547	48.273		547	278.529		547	44.43		547	202.919		547	203.347
	548	36.312		548	82.448		548	67.496		548	27.341		548	191.385		548	363.119
	549	162.763		549	237.518		549	38.447		549	20.506		549	83.731		549	319.117
	550	322.536		550	29.049		550	166.605		550	425.074		550	55.109		550	168.743
	551	94.411		551	134.992		551	79.03		551	164.476		551	55.536		551	24.35
	552	308.866		552	21.36		552	53.399		552	74.762		552	175.579		552	350.303
	553	22.214		553	77.321		553	116.196		553	202.925		553	91.42		553	63.653
	554	71.343		554	451.113		554	258.451		554	24.778		554	91.848		554	131.577
	555	29.05		555	32.466		555	108.934		555	22.215		555	36.312		555	21.787
	556	21.787		556	69.632		556	48.7		556	49.984		556	76.041		556	313.564
	557	182.842		557	156.352		557	22.641		557	177.719		557	26.059		557	81.595
	558	336.634		558	176.002		558	48.273		558	63.654		558	138.412		558	111.499
	559	184.551		559	26.059		559	461.367		559	23.924		559	142.257		559	104.664
	560	59.381		560	40.583		560	35.884		560	79.461		560	184.122		560	422.5
	561	158.919		561	150.371		561	20.505		561	148.242		561	191.812		561	394.304
	562	157.21		562	88.856		562	24.35		562	251.199		562	198.22		562	33.749
	563	254.612		563	120.895		563	176.857		563	23.069		563	38.875		563	37.166
	564	410.54		564	63.651		564	34.603		564	42.721		564	378.498		564	219.58
	565	108.509		565	31.612		565	52.117		565	91.85		565	193.521		565	278.106
	566	257.175		566	38.447		566	57.244		566	76.471		566	43.574		566	70.488
	567	170.026		567	54.68		567	285.364		567	214.032		567	105.518		567	61.517
	568	487.009		568	20.505		568	36.311		568	196.944		568	21.787		568	378.071
	569	98.256		569	21.36		569	34.175		569	178.147		569	82.876		569	57.245
	570	278.535		570	41.01		570	80.739		570	160.204		570	120.897		570	30.331
	571	78.605		571	193.517		571	214.023		571	217.023		571	72.197		571	73.905
	572	45.71		572	29.049		572	73.05		572	267.861		572	65.789		572	115.344
	573	237.096		573	298.606		573	181.556		573	28.623		573	26.913		573	48.701
	574	328.09		574	33.748		574	25.631		574	406.277		574	322.108		574	481.453
	575	102.101		575	96.545		575	73.904		575	60.664		575	27.341		575	23.496
	576	28.622		576	356.704		576	29.049		576	250.345		576	111.499		576	290.068
	577	123.034		577	196.08		577	33.321		577	165.33		577	201.21		577	28.195
	578	150.802		578	104.234		578	263.15		578	407.558		578	21.36		578	25.632
	579	99.965		579	30.758		579	113.206		579	376.372		579	461.801		579	299.893
	580	147.811		580	21.787		580	47.845		580	65.363		580	146.956		580	127.305
	581	27.341		581	136.701		581	26.486		581	98.685		581	118.761		581	25.205
	582	104.237		582	199.498		582	50.409		582	64.509		582	85.867		582	69.206
	583	218.727		583	22.641		583	38.874		583	127.309		583	143.111		583	35.885
	584	248.631		584	237.518		584	140.973		584	98.685		584	97.828		584	25.205
	585	114.917		585	266.14		585	70.914		585	46.566		585	48.701		585	71.342
	586	250.767		586	39.302		586	81.166		586	76.471		586	164.471		586	25.205
	587	20.933		587	63.224		587	48.7		587	117.91		587	23.069		587	57.672
	588	293.487		588	296.043		588	235.382		588	29.905		588	201.21		588	176.86
	589	97.829		589	384.044		589	338.763		589	98.685		589	59.381		589	29.904
	590	129.015		590	32.466		590	189.673		590	133.717		590	178.142		590	23.069
	591	214.882		591	40.156		591	66.215		591	24.351		591	48.701		591	21.787
	592	377.645		592	124.312		592	96.118		592	278.541		592	40.157		592	200.783
	593	110.645		593	20.932		593	217.44		593	252.908		593	28.622		593	292.204
	594	240.941		594	275.965		594	307.578		594	24.351		594	124.742		594	21.787
	595	23.496		595	74.331		595	47.418		595	360.992		595	202.492		595	399.858
	596	148.239		596	140.973		596	167.032		596	82.452		596	80.74		596	116.625
	597	238.805		597	288.781		597	397.715		597	54.256		597	131.15		597	208.473
	598	23.496		598	149.517		598	400.278		598	28.196		598	24.35		598	139.267
	599	419.938		599	45.282		599	102.526		599	119.192		599	20.078		599	242.222
	600	276.399		600	61.088		600	305.015		600	62.373		600	91.848		600	73.905
	601	109.791		601	20.078		601	33.748		601	29.905		601	51.264		601	203.347
	602	228.125		602	337.48		602	49.554		602	253.335		602	46.137		602	32.467
	603	186.687		603	278.528		603	23.923		603	61.091		603	162.335		603	116.198
	604	74.333		604	223.848		604	324.665		604	193.526		604	163.617		604	49.982
	605	20.506		605	64.933		605	116.196		605	393.888		605	22.214		605	20.933
	606	85.013		606	110.215		606	32.039		606	68.781		606	433.179		606	63.653
	607	84.159		607	51.263		607	58.098		607	33.75		607	25.632		607	388.751
	608	332.362		608	393.015		608	175.148		608	132.862		608	53.827		608	280.67
	609	20.933		609	240.508		609	98.254		609	39.731		609	31.613		609	222.998
	610	258.029		610	35.884		610	50.409		610	251.627		610	56.39		610	55.109
	611	174.725		611	178.993		611	20.932		611	246.073		611	53.4		611	23.496
	612	48.274		612	28.195		612	110.215		612	48.275		612	45.71		612	418.228
	613	190.104		613	59.379		613	24.35		613	117.91		613	117.052		613	86.294
	614	118.335		614	69.632		614	327.656		614	37.594		614	72.197		614	144.393
	615	23.069		615	54.253		615	32.039		615	67.926		615	21.787		615	407.975
	616	156.355		616	134.992		616	111.497		616	54.256		616	48.273		616	297.33
	617	207.619		617	352.859		617	50.836		617	198.653		617	30.758		617	198.647
	618	269.564		618	290.489		618	113.206		618	28.623		618	140.975		618	62.798
	619	251.621		619	29.903		619	126.449		619	259.744		619	33.321		619	51.264
	620	170.88		620	56.389		620	90.565		620	24.351		620	51.691		620	23.496
	621	220.863		621	137.982		621	44.428		621	202.925		621	122.179		621	20.506
	622	112.781		622	63.224		622	107.652		622	210.187		622	55.963		622	136.704
	623	308.866		623	289.635		623	37.166		623	24.351		623	171.734		623	22.642
	624	371.237		624	284.936		624	21.36		624	29.905		624	22.642		624	22.642
	625	281.525		625	22.214		625	77.322		625	123.036		625	327.661		625	21.787
	626	313.565		626	211.886		626	90.137		626	91.423		626	22.642		626	20.078
	627	114.063		627	230.256		627	110.643		627	28.623		627	93.984		627	47.846
	628	264.864		628	213.168		628	22.641		628	140.552		628	87.576		628	104.664
	629	233.679		629	26.486		629	84.584		629	71.344		629	86.294		629	249.911
	630	29.05		630	449.404		630	392.589		630	41.012		630	52.545		630	20.933
	631	54.254		631	49.981		631	265.286		631	122.182		631	42.72		631	45.71
	632	158.491		632	463.502		632	185.401		632	202.925		632	24.35		632	39.729
	633	227.698		633	328.082		633	33.321		633	222.576		633	152.937		633	77.323
	634	88.003		634	55.535		634	240.082		634	117.056		634	22.642		634	333.642
	635	419.084		635	141.827		635	316.122		635	29.905		635	231.542		635	59.381
	636	321.255		636	436.589		636	93.555		636	242.228		636	33.749		636	41.865
	637	127.306		637	111.924		637	416.939		637	20.933		637	276.397		637	55.963
	638	302.458		638	124.74		638	488.707		638	267.433		638	26.486		638	163.19
	639	181.987		639	22.214		639	173.013		639	306.309		639	87.576		639	23.923
	640	243.932		640	37.593		640	102.099		640	61.945		640	41.011		640	114.062
	641	27.768		641	110.642		641	23.496		641	90.568		641	344.749		641	88.43
	642	138.84		642	323.383		642	118.759		642	199.08		642	249.057		642	52.545
	643	76.896		643	221.285		643	26.059		643	120.473		643	41.438		643	54.254
	644	32.04		644	28.195		644	165.75		644	124.745		644	126.878		644	36.312
	645	193.095		645	35.03		645	60.234		645	99.113		645	216.162		645	404.13
	646	95.693		646	351.15		646	366.957		646	376.372		646	185.831		646	28.622
	647	88.003		647	44.001		647	42.292		647	128.163		647	117.052		647	168.743
	648	171.735		648	242.217		648	111.07		648	289.221		648	61.944		648	25.632
	649	247.349		649	25.204		649	44.855		649	35.886		649	26.913		649	472.055
	650	135.423		650	267.848		650	55.535		650	49.556		650	24.35		650	70.488
	651	175.579		651	118.332		651	202.916		651	79.461		651	174.724		651	130.723
	652	427.628		652	83.729		652	31.185		652	212.751		652	155.927		652	446.85
	653	59.808		653	161.905		653	58.098		653	221.722		653	388.323		653	380.207
	654	336.634		654	27.34		654	466.493		654	265.725		654	281.524		654	36.739
	655	194.803		655	489.987		655	62.797		655	242.655		655	28.622		655	111.926
	656	21.787		656	36.311		656	21.36		656	35.458		656	356.283		656	433.607
	657	175.579		657	152.934		657	25.631		657	82.452		657	33.321		657	305.02
	658	33.749		658	70.059		658	28.622		658	294.775		658	21.36		658	86.721
	659	251.621		659	32.894		659	64.079		659	173.447		659	71.769		659	25.205
	660	230.261		660	35.457		660	80.312		660	202.925		660	354.575		660	105.518
	661	21.36		661	362.685		661	310.141		661	440.453		661	38.448		661	139.694
	662	196.085		662	173.439		662	40.156		662	80.315		662	116.625		662	21.787
	663	93.984		663	30.331		663	23.496		663	46.139		663	69.633		663	73.478
	664	164.045		664	164.895		664	53.399		664	207.624		664	143.966		664	47.846
	665	52.546		665	369.947		665	123.458		665	46.139		665	475.045		665	46.992
	666	170.88		666	185.828		666	208.897		666	86.296		666	29.904		666	173.443
	667	170.453		667	136.274		667	24.35		667	94.841		667	176.433		667	42.293
	668	144.821		668	32.039		668	198.644		668	32.895		668	35.03		668	235.814
	669	264.01		669	327.228		669	52.117		669	234.965		669	339.195		669	208.9
	670	65.789		670	196.935		670	126.876		670	257.18		670	90.566		670	212.318
	671	40.584		671	35.03		671	214.023		671	320.407		671	38.875		671	90.566
	672	182.842		672	173.012		672	209.324		672	89.714		672	26.059		672	472.055
	673	72.197		673	51.69		673	38.02		673	82.879		673	126.024		673	25.205
	674	177.288		674	160.196		674	45.282		674	278.968		674	41.011		674	46.137
	675	296.477		675	20.932		675	141.828		675	207.197		675	148.665		675	308.437
	676	260.592		676	116.623		676	105.943		676	168.321		676	132.004		676	55.109
	677	210.61		677	49.554		677	109.361		677	57.246		677	216.162		677	460.52
	678	67.07		678	48.7		678	225.557		678	207.197		678	103.809		678	61.944
	679	161.482		679	260.586		679	134.565		679	30.759		679	178.996		679	200.356
	680	215.309		680	169.595		680	82.875		680	86.724		680	31.185		680	120.47
	681	87.149		681	41.437		681	431.036		681	91.423		681	24.35		681	42.293
	682	228.98		682	396.86		682	246.489		682	25.205		682	34.176		682	42.72
	683	142.685		683	45.282		683	347.307		683	357.575		683	25.632		683	28.622
	684	187.968		684	29.476		684	34.175		684	297.765		684	268.708		684	339.623
	685	141.403		685	67.496		685	350.724		685	60.664		685	104.236		685	242.649
	686	300.749		686	28.195		686	70.487		686	23.924		686	73.051		686	229.406
	687	25.632		687	220.43		687	29.049		687	301.61		687	29.904		687	87.576
	688	161.482		688	219.149		688	41.438		688	341.768		688	132.859		688	25.632
	689	35.885		689	282.8		689	210.178		689	75.189		689	25.205		689	57.672
	690	276.399		690	22.641		690	35.03		690	46.993		690	40.584		690	41.865
	691	237.951		691	58.952		691	28.622		691	491.719		691	30.331		691	108.081
	692	289.642		692	33.321		692	115.342		692	67.926		692	29.477		692	352.012
	693	139.267		693	109.788		693	52.972		693	66.645		693	82.449		693	250.338
	694	165.754		694	44.855		694	143.536		694	143.97		694	67.07		694	133.713
	695	36.312		695	44.428		695	269.985		695	188.4		695	71.769		695	88.857
	696	174.725		696	49.981		696	111.07		696	316.99		696	284.941		696	20.506
	697	245.213		697	70.914		697	102.526		697	267.861		697	141.83		697	20.933
	698	54.254		698	64.933		698	33.321		698	64.936		698	63.653		698	430.616
	699	20.506		699	109.361		699	50.409		699	38.876		699	254.61		699	367.391
	700	271.7		700	191.808		700	29.049		700	234.538		700	395.586		700	313.564
	701	92.703		701	27.767		701	69.205		701	193.953		701	77.75		701	141.83
	702	225.135		702	29.476		702	137.983		702	137.562		702	83.304		702	345.177
	703	287.933		703	143.109		703	24.35		703	201.643		703	37.593		703	467.783
	704	186.259		704	70.486		704	48.273		704	54.256		704	184.977		704	194.803
	705	307.157		705	29.049		705	84.584		705	63.654		705	139.694		705	354.575
	706	97.829		706	69.205		706	246.489		706	32.895		706	338.768		706	294.34
	707	336.207		707	34.602		707	165.323		707	42.721		707	30.758		707	120.043
	708	291.351		708	36.311		708	26.486		708	38.022		708	29.049		708	165.753
	709	256.32		709	334.917		709	192.236		709	60.237		709	243.93		709	304.165
	710	54.254		710	73.477		710	277.674		710	50.838		710	48.701		710	359.274
	711	207.619		711	121.322		711	55.962		711	326.816		711	324.671		711	447.704
	712	67.498		712	354.141		712	196.935		712	368.255		712	227.27		712	84.585
	713	246.068		713	111.069		713	236.664		713	25.205		713	49.128		713	57.245
	714	38.448		714	155.497		714	137.128		714	130.726		714	47.419		714	49.128
	715	284.943		715	351.578		715	27.34		715	114.492		715	28.622		715	29.904
	716	175.152		716	247.343		716	189.673		716	29.477		716	105.518		716	176.86
	717	212.746		717	128.157		717	316.549		717	46.566		717	130.723		717	33.749
	718	65.362		718	66.642		718	20.078		718	37.167		718	123.033		718	352.866
	719	225.562		719	28.622		719	340.472		719	105.094		719	65.361		719	219.153
	720	42.293		720	367.811		720	64.933		720	90.996		720	85.867		720	256.746
	721	460.949		721	475.89		721	51.69		721	23.497		721	99.11		721	272.126
	722	226.416		722	274.256		722	66.642		722	35.031		722	22.642		722	25.632
	723	211.892		723	230.683		723	37.593		723	90.568		723	66.216		723	98.683
	724	418.229		724	160.624		724	96.118		724	82.452		724	73.051		724	39.729
	725	314.847		725	151.653		725	62.797		725	24.778		725	284.941		725	36.312
	726	36.312		726	144.818		726	217.013		726	329.806		726	61.517		726	66.216
	727	23.923		727	316.975		727	29.903		727	70.062		727	202.065		727	33.749
	728	47.419		728	89.71		728	43.146		728	252.481		728	48.273		728	322.535
	729	173.871		729	214.45		729	110.643		729	127.736		729	295.194		729	343.468
	730	424.21		730	121.749		730	298.607		730	23.069		730	156.355		730	53.827
	731	202.493		731	350.296		731	23.496		731	131.153		731	49.555		731	80.313
	732	98.683		732	386.607		732	42.719		732	353.303		732	26.486		732	31.186
	733	277.253		733	222.566		733	260.16		733	87.578		733	23.069		733	244.358
	734	384.053		734	125.167		734	189.246		734	149.523		734	225.561		734	62.371
	735	230.688		735	20.505		735	96.118		735	175.583		735	364.4		735	40.157
	736	178.997		736	46.137		736	359.695		736	209.333		736	157.636		736	188.395
	737	22.214		737	240.508		737	28.622		737	402.859		737	95.265		737	427.626
	738	259.311		738	279.81		738	95.691		738	456.687		738	129.441		738	144.393
	739	365.257		739	67.496		739	32.894		739	237.956		739	46.565		739	183.695
	740	111.927		740	417.792		740	24.35		740	253.335		740	313.991		740	39.302
	741	30.758		741	38.02		741	145.672		741	104.666		741	38.448		741	181.132
	742	199.503		742	176.857		742	86.293		742	262.307		742	120.47		742	163.19
	743	298.613		743	23.923		743	50.409		743	76.898		743	131.577		743	266.572
	744	462.658		744	170.022		744	38.447		744	153.368		744	208.473		744	101.246
	745	99.538		745	233.246		745	128.157		745	126.881		745	76.469		745	157.636
	746	353.722		746	129.011		746	136.274		746	186.691		746	129.868		746	148.665
	747	404.559		747	158.488		747	56.816		747	20.506		747	20.933		747	251.62
	748	148.239		748	327.655		748	32.467		748	226.848		748	54.254		748	92.275
	749	52.973		749	318.684		749	155.07		749	81.597		749	21.36		749	151.228
	750	319.119		750	79.885		750	71.341		750	425.501		750	135.422		750	147.811
	751	283.661		751	87.574		751	154.216		751	364.41		751	44.429		751	61.944
	752	441.298		752	90.137		752	98.254		752	81.17		752	29.477		752	26.486
	753	295.196		753	28.622		753	93.128		753	195.235		753	46.137		753	267.426
	754	32.894		754	193.09		754	65.36		754	100.822		754	146.102		754	23.069
	755	23.069		755	162.76		755	35.457		755	217.45		755	48.273		755	361.837
	756	444.289		756	94.409		756	61.088		756	61.518		756	152.51		756	230.26
	757	52.118		757	174.294		757	333.636		757	192.244		757	20.506		757	30.331
	758	90.994		758	174.721		758	74.758		758	31.614		758	21.787		758	225.134
	759	418.657		759	23.068		759	478.454		759	73.48		759	130.295		759	210.609
	760	209.756		760	255.887		760	56.389		760	247.355		760	105.945		760	372.517
	761	52.546		761	100.817		761	26.486		761	174.729		761	209.327		761	151.656
	762	225.562		762	79.03		762	103.38		762	134.998		762	310.573		762	81.168
	763	96.975		763	62.37		763	44.855		763	73.053		763	196.084		763	122.606
	764	137.986		764	492.55		764	26.486		764	261.452		764	41.438		764	287.505
	765	23.069		765	118.759		765	118.332		765	32.468		765	28.195		765	71.769
	766	372.092		766	306.295		766	233.246		766	146.96		766	223.852		766	151.228
	767	62.798		767	460.938		767	56.389		767	181.137		767	41.011		767	28.622
	768	118.762		768	276.392		768	132.857		768	179.428		768	437.878		768	165.326
	769	349.023		769	32.039		769	296.471		769	386.198		769	76.041		769	230.687
	770	382.345		770	133.711		770	212.314		770	61.091		770	22.214		770	51.264
	771	75.187		771	30.331		771	256.315		771	22.642		771	70.915		771	21.36
	772	152.511		772	160.624		772	230.256		772	223.004		772	54.254		772	83.304
	773	31.186		773	60.661		773	80.312		773	49.556		773	35.885		773	66.643
	774	147.384		774	152.08		774	122.604		774	257.608		774	78.177		774	207.191
	775	285.37		775	53.399		775	27.34		775	171.311		775	186.258		775	79.886
	776	172.162		776	130.72		776	227.693		776	150.805		776	67.925		776	99.537
	777	290.496		777	133.711		777	100.817		777	225.14		777	99.11		777	38.448
	778	219.154		778	52.117		778	20.932		778	82.024		778	120.897		778	299.893
	779	390.461		779	83.302		779	29.476		779	90.996		779	115.771		779	293.058
	780	232.824		780	158.06		780	40.583		780	116.628		780	93.984		780	245.212
	781	67.07		781	54.68		781	176.003		781	28.623		781	44.429		781	36.312
	782	152.083		782	115.769		782	48.273		782	87.578		782	102.1		782	20.506
	783	361.839		783	259.305		783	56.816		783	29.477		783	180.278		783	193.948
	784	194.803		784	433.598		784	113.206		784	30.332		784	260.164		784	111.499
	785	145.675		785	357.558		785	23.068		785	156.359		785	34.603		785	27.768
	786	27.341		786	224.275		786	443.852		786	46.993		786	156.355		786	22.642
	787	180.279		787	29.903		787	437.017		787	73.48		787	87.576		787	67.497
	788	82.877		788	373.792		788	55.535		788	125.6		788	154.219		788	42.293
	789	373.801		789	306.295		789	24.35		789	269.997		789	34.176		789	37.166
	790	148.666		790	270.411		790	299.888		790	306.309		790	343.467		790	44.856
	791	363.548		791	35.884		791	317.83		791	22.215		791	41.011		791	315.7
	792	227.698		792	144.39		792	114.487		792	158.068		792	48.701		792	33.321
	793	134.995		793	186.255		793	212.741		793	169.175		793	478.889		793	46.992
	794	495.553		794	157.206		794	29.903		794	57.246		794	195.23		794	93.984
	795	88.858		795	25.204		795	82.875		795	64.936		795	65.789		795	129.868
	796	151.656		796	20.932		796	45.709		796	173.874		796	466.928		796	20.506
	797	217.018		797	49.127		797	38.874		797	73.053		797	29.049		797	265.29
	798	265.719		798	62.797		798	48.7		798	294.775		798	209.327		798	124.742
	799	106.8		799	308.859		799	63.652		799	98.258		799	21.787		799	47.419
	800	238.378		800	25.204		800	20.505		800	26.06		800	82.449		800	95.265
	801	366.538		801	190.527		801	211.46		801	39.303		801	35.457		801	268.281
	802	70.915		802	51.263		802	67.923		802	20.506		802	189.676		802	20.933
	803	28.195		803	350.296		803	86.293		803	22.215		803	51.264		803	120.47
	804	222.572		804	57.244		804	243.499		804	220.44		804	96.974		804	146.102
	805	199.503		805	21.36		805	26.059		805	53.828		805	58.953		805	26.059
	806	177.715		806	287.499		806	267.422		806	111.502		806	116.198		806	35.03
	807	481.882		807	27.34		807	28.195		807	35.458		807	25.205		807	52.118
	808	274.69		808	37.593		808	201.207		808	70.917		808	193.948		808	27.341
	809	278.108		809	77.749		809	166.177		809	137.989		809	217.444		809	352.012
	810	226.416		810	102.526		810	100.39		810	75.189		810	218.726		810	461.802
	811	29.05		811	21.36		811	31.612		811	151.66		811	158.918		811	55.963
	812	204.202		812	208.896		812	250.761		812	231.121		812	152.51		812	290.922
	813	34.603		813	281.518		813	29.903		813	286.658		813	114.916		813	364.828
	814	270.418		814	125.167		814	41.865		814	289.648		814	37.593		814	178.142
	815	65.362		815	134.138		815	56.816		815	241.801		815	210.182		815	97.829
	816	440.871		816	114.914		816	85.011		816	208.906		816	449.413		816	409.684
	817	218.3		817	32.894		817	44.855		817	255.899		817	208.9		817	251.62
	818	53.4		818	137.982		818	74.331		818	127.736		818	282.378		818	399.431
	819	174.725		819	27.767		819	65.787		819	144.824		819	75.614		819	166.607
	820	356.285		820	63.224		820	35.457		820	37.167		820	65.789		820	108.081
	821	81.595		821	136.701		821	64.933		821	113.638		821	23.496		821	448.559
	822	245.64		822	20.078		822	123.458		822	102.958		822	159.772		822	36.739
	823	55.536		823	42.719		823	100.39		823	42.294		823	26.913		823	66.216
	824	301.176		824	249.906		824	84.157		824	228.557		824	74.333		824	32.04
	825	244.359		825	194.372		825	158.488		825	158.495		825	20.506		825	475.045
	826	32.04		826	29.903		826	118.759		826	103.385		826	43.574		826	37.166
	827	64.934		827	490.842		827	25.204		827	109.793		827	79.459		827	239.231
	828	113.208		828	203.343		828	110.643		828	31.614		828	242.649		828	476.754
	829	26.486		829	63.224		829	153.789		829	161.058		829	141.403		829	186.259
	830	295.196		830	437.87		830	188.391		830	277.686		830	108.936		830	43.574
	831	54.682		831	27.34		831	81.594		831	445.58		831	260.164		831	215.735
	832	69.206		832	76.467		832	475.037		832	46.566		832	257.601		832	208.473
	833	44.429		833	100.817		833	35.03		833	167.466		833	90.139		833	138.412
	834	309.72		834	46.564		834	20.505		834	269.142		834	25.632		834	26.486
	835	107.227		835	38.874		835	324.665		835	148.669		835	69.206		835	29.904
	836	79.032		836	223.848		836	492.979		836	68.781		836	150.801		836	105.518
	837	222.572		837	443.424		837	43.574		837	200.789		837	53.827		837	200.783
	838	225.989		838	312.276		838	181.984		838	374.236		838	86.294		838	33.321
	839	404.132		839	127.303		839	46.991		839	33.322		839	34.176		839	139.694
	840	32.04		840	28.622		840	101.672		840	35.031		840	70.488		840	278.106
	841	122.607		841	34.175		841	116.196		841	60.237		841	158.491		841	362.264
	842	291.778		842	27.767		842	39.302		842	165.757		842	23.069		842	52.118
	843	81.595		843	409.676		843	462.221		843	67.499		843	128.587		843	24.35
	844	149.52		844	279.81		844	126.876		844	158.922		844	85.012		844	340.905
	845	276.826		845	176.002		845	126.876		845	194.38		845	41.011		845	165.326
	846	143.112		846	20.505		846	64.506		846	304.173		846	24.35		846	147.384
	847	157.637		847	20.505		847	175.576		847	104.239		847	292.631		847	90.139
	848	215.309		848	226.411		848	335.345		848	190.108		848	38.021		848	216.59
	849	36.312		849	39.729		849	191.382		849	40.158		849	50.409		849	59.808
	850	267.428		850	60.661		850	119.186		850	37.594		850	23.923		850	29.477
	851	155.074		851	186.682		851	24.35		851	52.12		851	83.304		851	362.692
	852	24.778		852	200.352		852	300.316		852	133.717		852	109.79		852	47.419
	853	30.758		853	79.885		853	200.78		853	158.068		853	26.059		853	58.526
	854	378.927		854	290.489		854	251.616		854	83.733		854	118.761		854	45.283
	855	24.35		855	30.331		855	29.476		855	31.614		855	46.992		855	58.526
	856	117.907		856	25.631		856	161.051		856	30.332		856	27.341		856	126.451
	857	194.803		857	112.778		857	94.836		857	45.711		857	143.111		857	390.032
	858	283.234		858	206.333		858	331.928		858	38.022		858	23.923		858	20.078
	859	144.821		859	21.36		859	56.816		859	244.364		859	88.003		859	68.779
	860	268.282		860	125.167		860	84.157		860	72.198		860	202.065		860	60.662
	861	110.645		861	140.118		861	428.9		861	132.862		861	73.905		861	38.875
	862	180.706		862	25.631		862	152.08		862	89.287		862	22.642		862	26.914
	863	146.957		863	158.488		863	89.71		863	75.189		863	64.934		863	52.545
	864	33.322		864	311.849		864	26.486		864	74.762		864	77.75		864	22.642
	865	41.866		865	32.466		865	178.993		865	349.885		865	39.729		865	47.846
	866	71.77		866	319.538		866	258.024		866	39.303		866	427.626		866	225.134
	867	128.587		867	24.35		867	22.214		867	86.724		867	32.04		867	94.411
	868	26.059		868	33.321		868	278.102		868	109.366		868	88.43		868	243.076
	869	271.7		869	151.225		869	101.244		869	137.989		869	120.897		869	35.03
	870	26.486		870	188.818		870	143.536		870	225.994		870	28.622		870	27.341
	871	259.738		871	420.782		871	52.117		871	30.759		871	22.214		871	47.419
	872	142.258		872	50.408		872	44.428		872	117.483		872	296.476		872	46.137
	873	296.904		873	82.021		873	23.923		873	55.11		873	188.822		873	231.969
	874	39.302		874	153.361		874	207.615		874	293.493		874	41.865		874	369.527
	875	204.629		875	67.923		875	73.477		875	38.449		875	32.04		875	72.197
	876	129.869		876	46.991		876	52.972		876	74.335		876	190.53		876	208.046
	877	269.991		877	49.127		877	117.478		877	61.091		877	32.467		877	279.388
	878	377.218		878	88.856		878	68.778		878	142.688		878	171.307		878	401.567
	879	20.078		879	88.856		879	136.274		879	196.517		879	47.846		879	231.969
	880	325.1		880	38.02		880	57.244		880	83.733		880	76.896		880	67.497
	881	258.029		881	49.554		881	231.538		881	45.284		881	447.704		881	29.904
	882	273.836		882	102.526		882	21.787		882	21.36		882	53.4		882	30.758
	883	97.402		883	214.022		883	50.409		883	32.895		883	50.837		883	169.598
	884	23.496		884	104.234		884	45.709		884	107.23		884	96.12		884	76.896
	885	61.944		885	233.673		885	445.561		885	213.605		885	74.76		885	50.837
	886	328.517		886	221.712		886	243.072		886	100.822		886	281.524		886	25.632
	887	210.61		887	439.579		887	465.639		887	36.74		887	99.964		887	291.35
	888	234.96		888	107.652		888	22.214		888	178.574		888	38.448		888	253.756
	889	48.274		889	329.364		889	44.855		889	43.575		889	411.392		889	36.312
	890	88.003		890	78.176		890	187.11		890	74.762		890	309.292		890	38.448
	891	240.087		891	114.487		891	83.73		891	231.121		891	355.429		891	162.763
	892	193.522		892	97.827		892	226.839		892	313.999		892	60.235		892	54.254
	893	128.16		893	44.855		893	67.496		893	266.152		893	61.944		893	44.001
	894	260.165		894	77.321		894	183.265		894	58.101		894	52.545		894	338.769
	895	55.536		895	35.884		895	88.429		895	246.5		895	21.787		895	46.992
	896	162.336		896	140.546		896	36.311		896	102.103		896	185.404		896	323.817
	897	371.237		897	133.711		897	136.701		897	205.061		897	213.172		897	117.48
	898	320.828		898	102.098		898	49.981		898	46.566		898	215.735		898	55.963
	899	421.647		899	22.641		899	132.002		899	389.188		899	217.444		899	239.658
	900	149.093		900	46.991		900	357.986		900	37.167		900	283.233		900	21.36
	901	205.056		901	184.119		901	53.399		901	170.884		901	105.091		901	226.415
	902	54.254		902	242.644		902	23.923		902	119.619		902	33.749		902	62.371
	903	20.933		903	110.215		903	181.984		903	195.662		903	24.35		903	132.432
	904	170.88		904	203.343		904	181.556		904	362.701		904	177.715		904	458.811
	905	73.906		905	104.234		905	92.701		905	102.103		905	446.849		905	149.092
	906	260.165		906	20.078		906	20.932		906	270.851		906	39.729		906	52.545
	907	38.021		907	57.671		907	83.73		907	276.832		907	215.308		907	221.289
	908	28.195		908	49.554		908	134.138		908	77.752		908	79.886		908	170.879
	909	410.54		909	199.925		909	201.207		909	20.506		909	157.636		909	371.663
	910	57.672		910	258.877		910	89.283		910	403.286		910	26.913		910	311.428
	911	79.887		911	31.185		911	163.614		911	92.705		911	124.315		911	474.191
	912	132.005		912	73.05		912	252.043		912	352.875		912	57.672		912	20.078
	913	260.165		913	202.915		913	45.709		913	58.101		913	89.284		913	82.449
	914	48.701		914	59.807		914	28.195		914	52.12		914	53.827		914	349.449
	915	38.875		915	151.653		915	161.051		915	135.426		915	127.732		915	288.786
	916	26.914		916	79.03		916	115.342		916	154.65		916	131.15		916	143.539
	917	51.691		917	254.605		917	187.11		917	164.903		917	48.701		917	341.759
	918	131.578		918	20.932		918	52.972		918	149.096		918	231.542		918	50.409
	919	268.709		919	24.35		919	73.904		919	325.107		919	168.316		919	232.823
	920	30.758		920	269.557		920	218.295		920	31.614		920	42.293		920	108.081
	921	32.467		921	314.412		921	45.709		921	267.006		921	96.12		921	54.681
	922	26.059		922	177.284		922	69.632		922	221.722		922	73.051		922	55.963
	923	141.403		923	26.486		923	21.36		923	398.587		923	30.331		923	76.469
	924	159.773		924	203.343		924	42.719		924	180.71		924	83.731		924	64.507
	925	42.293		925	337.48		925	262.296		925	317.417		925	38.021		925	279.815
	926	182.415		926	276.819		926	101.244		926	484.029		926	199.074		926	213.599
	927	316.128		927	229.401		927	92.273		927	83.306		927	29.049		927	70.061
	928	409.258		928	358.84		928	35.884		928	163.194		928	25.632		928	32.04
	929	108.082		929	342.607		929	21.36		929	158.068		929	20.933		929	248.202
	930	62.798		930	208.469		930	21.36		930	411.83		930	65.361		930	145.675
	931	349.023		931	30.758		931	271.694		931	22.642		931	108.081		931	256.746
	932	220.008		932	170.449		932	20.078		932	28.623		932	46.137		932	181.987
	933	372.092		933	42.719		933	283.655		933	33.75		933	339.195		933	43.147
	934	84.586		934	187.537		934	290.917		934	116.628		934	264.436		934	54.681
	935	244.786		935	41.865		935	301.17		935	101.249		935	289.64		935	29.477
	936	291.351		936	41.437		936	49.554		936	45.711		936	261.018		936	228.978
	937	37.166		937	26.913		937	77.322		937	214.459		937	176.006		937	463.083
	938	157.637		938	44.001		938	23.068		938	38.022		938	225.134		938	21.36
	939	34.176		939	96.972		939	152.507		939	52.974		939	82.449		939	53.4
	940	25.205		940	104.234		940	39.729		940	28.623		940	68.779		940	480.599
	941	209.756		941	169.595		941	41.01		941	118.764		941	189.676		941	328.089
	942	32.894		942	162.76		942	67.923		942	262.307		942	54.254		942	20.933
	943	23.069		943	69.632		943	48.273		943	325.107		943	331.933		943	162.336
	944	240.087		944	454.531		944	390.453		944	127.736		944	81.168		944	127.305
	945	70.061		945	70.486		945	62.37		945	116.628		945	400.285		945	137.131
	946	33.749		946	134.565		946	53.399		946	68.354		946	138.412		946	59.808
	947	196.939		947	197.789		947	36.311		947	46.139		947	30.331		947	58.526
	948	52.546		948	338.335		948	227.266		948	93.986		948	30.331		948	102.1
	949	382.345		949	238.799		949	334.918		949	285.803		949	189.676		949	60.662
	950	377.218		950	389.598		950	281.519		950	77.752		950	25.632		950	51.691
	951	372.946		951	136.274		951	381.909		951	287.512		951	130.723		951	100.819
	952	316.556		952	81.166		952	238.373		952	179.855		952	112.78		952	422.5
	953	93.557		953	89.71		953	329.365		953	46.566		953	38.021		953	75.187
	954	95.693		954	71.768		954	172.158		954	158.495		954	30.331		954	240.94
	955	461.804		955	305.441		955	220.004		955	114.919		955	49.555		955	69.206
	956	135.423		956	384.044		956	22.214		956	26.487		956	181.132		956	153.792
	957	82.023		957	169.167		957	75.186		957	234.538		957	29.904		957	146.956
	958	471.202		958	41.865		958	138.41		958	77.325		958	195.23		958	43.574
	959	41.438		959	140.546		959	261.441		959	52.547		959	24.778		959	77.323
	960	374.655		960	173.012		960	28.195		960	202.497		960	112.78		960	80.313
	961	32.894		961	96.545		961	45.282		961	231.121		961	238.804		961	151.656
	962	32.894		962	35.884		962	230.256		962	76.898		962	191.385		962	29.05
	963	269.991		963	52.544		963	41.438		963	48.702		963	23.496		963	34.603
	964	21.787		964	26.059		964	51.69		964	22.215		964	76.041		964	20.933
	965	35.458		965	21.36		965	230.683		965	46.139		965	46.137		965	211.891
	966	23.923		966	51.69		966	236.664		966	59.809		966	187.113		966	68.352
	967	78.605		967	165.75		967	205.479		967	132.435		967	395.586		967	338.341
	968	237.096		968	247.343		968	381.909		968	69.208		968	115.771		968	475.472
	969	87.149		969	103.38		969	70.487		969	237.101		969	214.026		969	73.478
	970	92.275		970	102.098		970	86.72		970	152.941		970	79.886		970	52.118
	971	175.152		971	267.848		971	26.913		971	346.04		971	23.496		971	58.099
	972	374.228		972	30.758		972	20.932		972	44.003		972	235.813		972	170.879
	973	212.319		973	229.401		973	22.641		973	332.796		973	31.185		973	293.486
	974	40.157		974	41.865		974	131.148		974	235.82		974	148.665		974	29.477
	975	36.739		975	55.108		975	46.991		975	235.393		975	208.473		975	55.963
	976	174.298		976	139.691		976	54.253		976	144.397		976	131.577		976	357.138
	977	180.706		977	105.516		977	366.103		977	206.342		977	58.526		977	24.35
	978	27.341		978	23.923		978	355.423		978	158.068		978	65.789		978	21.787
	979	72.197		979	44.855		979	44.855		979	176.438		979	40.157		979	82.877
	980	124.315		980	173.012		980	144.818		980	466.086		980	35.457		980	63.225
	981	366.538		981	70.059		981	144.818		981	53.401		981	146.102		981	30.331
	982	171.735		982	102.953		982	28.622		982	30.332		982	71.342		982	165.753
	983	100.392		983	209.75		983	25.631		983	191.39		983	40.157		983	238.804
	984	308.012		984	46.564		984	105.943		984	235.393		984	41.011		984	193.094
	985	38.875		985	145.245		985	50.836		985	275.55		985	164.899		985	124.315
	986	42.72		986	99.535		986	76.04		986	161.913		986	365.682		986	63.653
	987	204.629		987	68.35		987	45.709		987	29.477		987	29.049		987	34.176
	988	157.21		988	37.593		988	256.315		988	23.497		988	105.945		988	32.04
	989	254.184		989	400.277		989	94.836		989	24.778		989	484.016		989	375.08
	990	118.335		990	114.487		990	36.311		990	176.865		990	91.42		990	173.443
	991	116.626		991	47.845		991	38.874		991	266.579		991	23.496		991	31.613
	992	96.547		992	70.486		992	52.117		992	60.237		992	26.913		992	35.03
	993	183.696		993	35.03		993	20.932		993	232.402		993	59.808		993	180.705
	994	257.175		994	30.331		994	46.137		994	151.66		994	261.445		994	259.737
	995	90.567		995	22.214		995	51.263		995	26.06		995	77.323		995	170.025
	996	33.749		996	40.156		996	163.187		996	190.963		996	195.657		996	136.276
	997	133.287		997	149.517		997	31.612		997	81.17		997	49.128		997	32.467
	998	20.933		998	55.535		998	32.039		998	180.283		998	67.925		998	139.694
	999	120.898		999	89.71		999	124.74		999	126.027		999	147.811		999	63.653
	1000	140.122		1000	44.001		1000	156.779		1000	84.16		1000	184.977		1000	470.346
	1001	55.109		1001	20.505		1001	29.049		1001	129.872		1001	118.334		1001	99.964
	1002	272.554		1002	295.189		1002	230.256		1002	94.413		1002	66.643		1002	66.643
	1003	344.751		1003	20.078		1003	37.593		1003	129.017		1003	147.811		1003	164.044
	1004	354.149		1004	144.818		1004	180.275		1004	52.974		1004	117.052		1004	373.372
	1005	29.904		1005	99.108		1005	322.957		1005	76.043		1005	48.701		1005	56.817
	1006	252.903		1006	50.836		1006	29.476		1006	155.932		1006	167.035		1006	22.214
	1007	190.531		1007	413.947		1007	178.566		1007	32.895		1007	123.888		1007	21.36
	1008	87.576		1008	99.535		1008	270.412		1008	257.608		1008	58.953		1008	71.342
	1009	278.535		1009	138.41		1009	34.603		1009	63.227		1009	358.419		1009	48.701
	1010	170.026		1010	109.788		1010	22.641		1010	160.204		1010	45.283		1010	21.787
	1011	92.703		1011	20.932		1011	167.459		1011	41.012		1011	369.527		1011	98.256
	1012	76.469		1012	22.214		1012	80.312		1012	248.209		1012	43.574		1012	101.673
	1013	72.624		1013	284.082		1013	155.498		1013	51.265		1013	35.457		1013	32.467
	1014	113.635		1014	113.205		1014	28.195		1014	70.062		1014	54.254		1014	39.729
	1015	397.297		1015	20.078		1015	214.45		1015	209.76		1015	49.555		1015	54.254
	1016	47.419		1016	23.068		1016	26.486		1016	252.054		1016	184.55		1016	73.051
	1017	105.091		1017	27.34		1017	158.915		1017	23.497		1017	54.681		1017	170.025
	1018	46.992		1018	205.906		1018	61.088		1018	34.604		1018	111.072		1018	440.869
	1019	126.879		1019	48.7		1019	244.781		1019	42.294		1019	165.753		1019	255.892
	1020	68.779		1020	95.691		1020	90.137		1020	37.167		1020	60.235		1020	64.507
	1021	56.39		1021	177.711		1021	31.185		1021	91.85		1021	47.846		1021	26.059
	1022	107.227		1022	83.729		1022	28.622		1022	166.185		1022	102.955		1022	38.448
	1023	32.04		1023	45.709		1023	126.449		1023	211.896		1023	53.827		1023	222.571
	1024	275.972		1024	60.234		1024	157.634		1024	167.466		1024	248.629		1024	33.321
	1025	196.085		1025	302.451		1025	297.752		1025	61.091		1025	48.701		1025	90.993
	1026	138.84		1026	227.265		1026	79.885		1026	20.079		1026	70.061		1026	363.973
	1027	57.245		1027	414.375		1027	24.35		1027	484.456		1027	184.122		1027	320.826
	1028	53.4		1028	114.06		1028	41.438		1028	75.189		1028	378.498		1028	154.646
	1029	300.322		1029	181.556		1029	32.467		1029	41.867		1029	56.817		1029	193.094
	1030	22.642		1030	108.079		1030	90.992		1030	188.4		1030	42.72		1030	67.07
	1031	231.543		1031	61.515		1031	81.166		1031	194.808		1031	166.607		1031	29.477
	1032	60.235		1032	99.108		1032	39.729		1032	26.914		1032	396.44		1032	61.517
	1033	96.547		1033	47.845		1033	89.283		1033	63.654		1033	28.195		1033	99.537
	1034	73.906		1034	29.049		1034	133.284		1034	26.487		1034	136.703		1034	87.149
	1035	74.76		1035	24.777		1035	78.176		1035	60.237		1035	130.295		1035	96.547
	1036	251.194		1036	245.634		1036	48.7		1036	34.177		1036	130.295		1036	332.361
	1037	401.141		1037	334.49		1037	112.351		1037	124.745		1037	28.195		1037	58.953
	1038	232.824		1038	22.641		1038	38.447		1038	46.566		1038	23.923		1038	336.205
	1039	118.335		1039	26.059		1039	82.875		1039	189.254		1039	36.312		1039	124.742
	1040	24.778		1040	102.526		1040	20.505		1040	39.303		1040	114.062		1040	234.959
	1041	64.08		1041	32.466		1041	97.827		1041	262.734		1041	235.386		1041	55.109
	1042	38.021		1042	36.738		1042	66.642		1042	203.352		1042	472.054		1042	29.904
	1043	25.632		1043	182.41		1043	21.787		1043	94.841		1043	31.185		1043	65.361
	1044	59.808		1044	212.314		1044	128.157		1044	262.307		1044	74.76		1044	307.583
	1045	90.567		1045	164.041		1045	37.593		1045	127.736		1045	24.35		1045	271.271
	1046	36.312		1046	141.4		1046	101.672		1046	20.933		1046	36.739		1046	67.497
	1047	137.131		1047	39.302		1047	211.887		1047	87.151		1047	156.355		1047	91.848
	1048	131.151		1048	34.602		1048	46.564		1048	249.063		1048	197.793		1048	176.86
	1049	140.122		1049	35.03		1049	132.429		1049	286.231		1049	31.185		1049	92.275
	1050	286.224		1050	38.02		1050	287.5		1050	53.401		1050	27.341		1050	64.08
	1051	332.362		1051	32.039		1051	64.506		1051	86.296		1051	195.657		1051	23.923
	1052	35.458		1052	30.331		1052	24.777		1052	29.477		1052	41.011		1052	290.068
	1053	220.436		1053	363.966		1053	25.631		1053	146.106		1053	155.073		1053	56.39
	1054	468.212		1054	21.787		1054	41.865		1054	126.881		1054	20.078		1054	29.904
	1055	473.765		1055	156.352		1055	36.738		1055	27.341		1055	41.438		1055	26.486
	1056	20.078		1056	139.264		1056	67.923		1056	65.79		1056	28.195		1056	41.438
	1057	241.368		1057	122.604		1057	326.374		1057	234.111		1057	178.569		1057	410.965
	1058	54.682		1058	149.944		1058	121.322		1058	139.698		1058	65.361		1058	96.12
	1059	170.453		1059	51.263		1059	46.991		1059	67.499		1059	195.23		1059	40.584
	1060	489.999		1060	32.466		1060	233.674		1060	215.314		1060	42.72		1060	133.286
	1061	67.925		1061	74.331		1061	30.758		1061	244.791		1061	371.235		1061	24.778
	1062	29.05		1062	76.894		1062	76.894		1062	42.294		1062	119.616		1062	50.409
	1063	218.3		1063	345.17		1063	211.033		1063	79.888		1063	246.921		1063	65.361
	1064	32.467		1064	48.273		1064	310.995		1064	337.496		1064	29.904		1064	395.586
	1065	69.206		1065	161.478		1065	93.555		1065	257.608		1065	32.04		1065	35.885
	1066	277.253		1066	331.927		1066	165.75		1066	285.803		1066	45.71		1066	105.091
	1067	159.346		1067	37.166		1067	50.409		1067	165.33		1067	34.176		1067	52.118
	1068	30.331		1068	200.352		1068	29.049		1068	150.805		1068	52.118		1068	169.171
	1069	25.632		1069	75.613		1069	174.721		1069	99.113		1069	71.769		1069	317.836
	1070	355.004		1070	256.314		1070	74.331		1070	39.303		1070	285.369		1070	463.511
	1071	20.078		1071	305.014		1071	27.767		1071	58.528		1071	295.621		1071	51.691
	1072	171.307		1072	310.995		1072	117.905		1072	53.828		1072	111.926		1072	63.653
	1073	230.688		1073	111.924		1073	159.77		1073	252.054		1073	409.256		1073	217.444
	1074	52.546		1074	22.641		1074	108.507		1074	178.147		1074	210.609		1074	50.837
	1075	237.096		1075	58.098		1075	156.779		1075	316.135		1075	248.629		1075	198.647
	1076	35.458		1076	112.351		1076	132.857		1076	132.008		1076	48.701		1076	33.321
	1077	72.197		1077	290.917		1077	52.545		1077	187.972		1077	138.412		1077	40.584
	1078	111.499		1078	145.672		1078	196.508		1078	85.869		1078	192.666		1078	37.166
	1079	425.492		1079	33.748		1079	114.06		1079	36.74		1079	46.137		1079	26.914
	1080	102.528		1080	34.175		1080	138.41		1080	154.65		1080	94.411		1080	21.787
	1081	165.754		1081	164.041		1081	124.74		1081	32.895		1081	141.403		1081	21.36
	1082	77.323		1082	140.973		1082	169.595		1082	81.17		1082	119.188		1082	313.991
	1083	82.45		1083	91.846		1083	123.458		1083	114.065		1083	226.842		1083	20.506
	1084	94.839		1084	260.159		1084	42.292		1084	83.733		1084	39.302		1084	300.748
	1085	48.701		1085	243.498		1085	115.769		1085	191.817		1085	124.742		1085	133.713
	1086	29.904		1086	45.709		1086	327.229		1086	264.016		1086	41.865		1086	134.568
	1087	35.03		1087	131.147		1087	247.771		1087	161.485		1087	63.653		1087	187.113
[truncated: 22,878 more rows]

## Sheet: 2F
			WT				Tnf KO
		D1366	D1365	D1369		D1387	D1388	D1384
[truncated: 51 more rows]

## Sheet: 2G
			WT				Tnf KO
[truncated: 52 more rows]

## Sheet: 2I
Gut Transit (% FITC)
[truncated: 9 more rows]

[truncated: 30 more sheets: 2J, 2K, 3C, 3F, 3G, 3H, 3J, 3K, 3L, 4C, 4E, 4F, 4H, 5B, 5C, 5D, 5E, 5F, 5G, 6B …]
